# Supplementary material for: Consequences of impaired 1-MDa TIC complex assembly for the abundance and composition of chloroplast high-molecular mass protein complexes
Source: PLoS One. 2019 Mar 13;14(3):e0213364. doi: 10.1371/journal.pone.0213364 (PMC6415892; doi:10.1371/journal.pone.0213364)
Supplement: S1 Table — Presented data are fmol values that were determined by compariosn to 10 fmol glycogen phosphorylase b as previously described [19–20]. (XLSX) [file pone.0213364.s004.xlsx]

## Sheet: Supplemental Table 1
Supplemental Table 1: Identification and quantification of proteins from gel slices (1-9) in four replicates from wildtype and tic56-3 plastids. Presented data are fmol values that were determined by compariosn to 10 fmol glycogen phosphorylase b as previously described (Silva et al., 2006, Helm at al., 2014) .
					replicate 1 Wildtype										replicate 1 tic56-3										replicate 2 Wildtype										replicate 2 tic56-3										replicate 3 Wildtype
Accession	BINCODE	NAME	DESCRIPTION	Names_TAIR10	1	2	3	4	5	6	7	8	8	Sum_WT_R1	1	2	3	4	5	6	7	8	8	Sum_tic56_R1	1	2	3	4	5	6	7	8	8	Sum_WT_R2	1	2	3	4	5	6	7	8	8	Sum_tic56_R2	1	2	3	4	5
AT1G01080	27.4	RNA.RNA binding	33 kDa ribonucleoprotein, chloroplast, putative / RNA-binding protein cp33, putative similar to CP33 (PIGMENT DEFECTIVE 322), RNA binding [Arabidopsis thaliana] (TAIR:AT3G52380.1); similar to RNA-binding re (GB:ABD32708.1); similar to Os08g0117100 [Oryza	RNA-binding (RRM/RBD/RNP motifs) family protein	0	0	0	0.1932	0.2227	0.2715	0.095	0.2085	0	0.9909	0.3046	0.0872	0.7411	0.4924	0.4044	0.3958	0.2976	0.0705	0.1083	2.9019	0	0	0	0	0	0	0	0	0.0469	0.0469	0	0	0.0869	0.3849	0	0.0661	0.3898	0.2921	0.3166	1.5364	0	0	0.6506	1.0446	1.0622
AT1G01790	34.15	transport.potassium	KEA1 (K EFFLUX ANTIPORTER 1); potassium:hydrogen antiporter K efflux antiporter KEA1 similar to KEA2 (K+ efflux antiporter), potassium:hydrogen antiporter [Arabidopsis thaliana] (TAIR:AT4G00630.1); similar to H0124B04.17 [Oryza sativa (indica cultivar-gro	K+ efflux antiporter 1	0	0.1477	0.318	0.0792	0.3023	1.3536	2.2187	1.9382	0.6464	7.0041	0	0.4493	0.2092	0.1963	0.4606	1.6534	2.5565	2.0747	0.5228	8.1228	0.1324	0.4915	0.3574	0.3982	0.4632	1.6781	2.7539	2.3198	0.6201	9.2146	0.0861	0.5282	0.4142	0.6116	1.278	1.9536	3.744	2.4641	1.0391	12.1189	0	0	0.0546	0.5962	0.8039
AT1G02280	30.5	signalling.G-proteins	TOC33 (PLASTID PROTEIN IMPORT 1); GTP binding Encodes a GTP-binding GTP-ase. Component of the chloroplast protein import machinery. Required for import of POR B into plastids. Toc33 phosphorylation may not play an important role in vivo. similar to ATTOC3	translocon at the outer envelope membrane of chloroplasts 33	0	0	0.0689	0	0	0	0	0.0937	0.1275	0.2901	0.1395	0.0887	0	0.0475	0.1813	0.0889	0	0.1375	0.0812	0.7646	0	0	0	0	0	0	0	0	0.1667	0.1667	0.2252	0	0	0	0	0	0	0	0.1326	0.3578	0	0	0	0	0.2895
AT1G03090	13.2.4.4	amino acid metabolism.degradation.branched-chain group.leucine	MCCA (3-methylcrotonyl-CoA carboxylase 1) MCCA is the biotinylated subunit of the dimer MCCase, which is involved in leucine degradation. Both subunits are nuclear coded and the active enzyme is located in the mitochondrion. Identical to Methylcrotonoyl-C	methylcrotonyl-CoA carboxylase alpha chain, mitochondrial / 3-methylcrotonyl-CoA carboxylase 1 (MCCA)	0	0	0	0	0	1.8976	0.1104	0.1754	0	2.1834	0	0	0	0	0	0.9462	0.0424	0.0336	0	1.0222	0	0	0	0	0	1.0209	0	0	0	1.0209	0	0	0	0	0	1.836	0	0.1848	0	2.0208	0	0	0	0	0
AT1G03130	1.1.2.2	PS.lightreaction.photosystem I.PSI polypeptide subunits	PSAD-2 (photosystem I subunit D-2) Encodes a protein predicted by sequence similarity with spinach PsaD to be photosystem I reaction center subunit II (PsaD2) Identical to Photosystem I reaction center subunit II-2, chloroplast precursor (Photosystem I 20	photosystem I subunit D-2	0	9.5271	8.7131	7.5106	7.2748	10.1906	11.5098	13.6745	5.0178	73.4183	9.3601	10.1353	8.3733	8.3279	7.5812	9.03	12.0387	11.6228	7.6007	84.07	8.2412	9.559	5.2657	2.6802	3.0963	1.749	8.4802	11.3642	8.512	58.9478	7.6311	8.5824	4.3283	2.4233	2.5384	4.0682	8.3251	12.1329	8.3521	58.3818	0	0	0	0	0
AT1G03160	30.5	signalling.G-proteins	FZL (FZO-LIKE); GTP binding / GTPase/ thiamin-phosphate diphosphorylase A new plant-specific member of the dynamin superfamily; defines a new protein class within the dynamin superfamily of membrane remodeling GTPases that regulates organization of the th	FZO-like	0	0	0	0	0	0.0469	0	0	0	0.0469	0	0	0	0	0	0.0576	0.0425	0	0	0.1001	0	0	0	0	0	0	0	0	0	0	0	0	0	0	0	0	0	0	0	0	0	0	0	0	0
AT1G03630	19.014	tetrapyrrole synthesis.protochlorophyllide reductase	POR C (PROTOCHLOROPHYLLIDE OXIDOREDUCTASE); NADPH dehydrogenase/ oxidoreductase/ protochlorophyllide reductase Encodes for a protein with protochlorophyllide oxidoreductase activity. The enzyme is NADPH- and light-dependent. Identical to Protochlorophylli	protochlorophyllide oxidoreductase C	0	0.0681	0	0	0	0.1175	0.1557	0.0914	0.1147	0.5474	0	0	0	0	0	0.0611	0.0772	0	0	0.1383	0	0	0	0	0	0	0	0	0.4023	0.4023	0	0	0	0	0	0	0	0.285	0.2056	0.4906	0	0	0	0	0
AT1G03860	31.3	cell.cycle	ATPHB2 (PROHIBITIN 2) prohibitin 2 similar to ATPHB1 (PROHIBITIN 1) [Arabidopsis thaliana] (TAIR:AT4G28510.1); similar to prohibitin 1-like protein [Brassica napus] (GB:AAK07610.1); contains InterPro domain Prohibitin; (InterPro:IPR000163); contains Inter	prohibitin 2	0	0.0842	0.5778	0.828	0.6504	0	0	0	0	2.1404	0	0	0.5156	0.7304	0.5468	0	0	0	0	1.7928	0	0	0.0701	0.1268	0	0	0	0	0	0.1969	0	0.4907	0.3399	1.0839	0.2576	0	0	0	0	2.1721	0	0	0	0	0.7787
AT1G04630	35.2	not assigned.unknown	MEE4 (maternal effect embryo arrest 4) similar to unknown protein [Arabidopsis thaliana] (TAIR:AT2G33220.1); similar to F6 [Gossypium hirsutum] (GB:CAC84110.1); contains InterPro domain GRIM-19; (InterPro:IPR009346)	GRIM-19 protein	0	0	0	0	0	0	0	0	0	0	0	0	0	0	0.2496	0	0	0	0	0.2496	0	0	0	0	0	0	0	0	0	0	0	0	0	0	0	0	0	0	0	0	0	0	0	0	0
AT1G04640	18	Co-factor and vitamine metabolism	LIP2 (LIPOYLTRANSFERASE 2) Lipoyltransferase, located in mitochondria but not found in chloroplasts Identical to Lipoate-protein ligase (EC 6.-.-.-) (Lipoate biosynthesis protein) (Lipoyl ligase) (LIP2) [Arabidopsis Thaliana] (GB:Q9SXP7;GB:O23021); simila	lipoyltransferase 2	0	0	0	0	0	0	0	0	0	0	0	0	0	0	0	0	0	0	0	0	0	0	0	0	0	0	0	0	2.8665	2.8665	0	0	0	0	0	0	0	0	0	0	0	0	0	0	0
AT1G05190	29.2.1.1	protein.synthesis.mito/plastid ribosomal protein.plastid	EMB2394 (EMBRYO DEFECTIVE 2394); structural constituent of ribosome Identical to 50S ribosomal protein L6, chloroplast precursor (RPL6) [Arabidopsis Thaliana] (GB:O23049); similar to ribosomal protein L6 family protein [Arabidopsis thaliana] (TAIR:AT2G18	Ribosomal protein L6 family	0	1.5113	3.0302	1.1917	0.2429	0	0	0	0	5.9761	2.6679	1.2141	3.6547	0.8253	0	0	0	0	0	8.362	1.4575	2.6287	1.9025	1.3163	0.1223	0.278	0.405	0.2845	0.482	8.8768	1.9549	2.3251	2.0891	1.0828	0.0875	0	0.0596	0	0.0938	7.6928	0	0	0.1006	0	0
AT1G06290	11.9.4.02	lipid metabolism.lipid degradation.beta-oxidation.acyl CoA DH	ACX3 (ACYL-COA OXIDASE 3); acyl-CoA oxidase Encodes an acyl-CoA oxidase with specificity for medium chain fatty acids. Identical to Acyl-coenzyme A oxidase 3, peroxisomal precursor (EC 1.3.3.6) (AOX 3) (Medium-chain acyl-CoA oxidase) (AtCX3) (ACX3) [Arabi	acyl-CoA oxidase 3	0	0	0	0	0	0	0	0	0	0	0	0	0	0	0	0	0	0	0	0	0	0	0	0	0	0	0	0	0	0	0	0	0	0	0	0	0	0	0	0	0	0	0	0	0
AT1G06430	29.5.07	protein.degradation.metalloprotease	FTSH8 (FtsH protease 8); ATP-dependent peptidase/ ATPase/ metallopeptidase/ zinc ion binding encodes a FtsH protease that is localized to the chloroplast similar to VAR2 (VARIEGATED 2), ATP-dependent peptidase/ ATPase/ metallopeptidase/ zinc ion binding [	FTSH protease 8	0	0.0937	0.0453	0.1313	0.3367	0.7775	1.1137	3.3899	2.2869	8.175	0.1756	0.1515	0.1922	0.2761	0.5053	0.6845	1.0929	0.9311	1.4637	5.4729	0.0719	0.2231	0	0.2419	0.4287	0.4554	1.1784	2.5588	4.4479	9.6061	0.0395	0.0757	0.4334	0.2218	0.5128	0.2883	1.2381	3.5296	2.5225	8.8617	0	0	0	0	0
AT1G06650	21.2	redox.ascorbate and glutathione	2-oxoglutarate-dependent dioxygenase, putative encodes a protein whose sequence is similar to 2-oxoglutarate-dependent dioxygenase similar to 2-oxoglutarate-dependent dioxygenase, putative [Arabidopsis thaliana] (TAIR:AT1G06640.1); similar to unknown [Pru	2-oxoglutarate (2OG) and Fe(II)-dependent oxygenase superfamily protein	0	0	0	0	0	0	0	0	4.2234	4.2234	0	0	0	0	0	0	0	0	0	0	0	0	0	0	0	0	0	0	0	0	0	0	0	0	0	0	0	0	0	0	0	0	0	0	0
AT1G06650	17.5.1	hormone metabolism.ethylene.synthesis-degradation	2-oxoglutarate-dependent dioxygenase, putative encodes a protein whose sequence is similar to 2-oxoglutarate-dependent dioxygenase similar to 2-oxoglutarate-dependent dioxygenase, putative [Arabidopsis thaliana] (TAIR:AT1G06640.1); similar to unknown [Pru	2-oxoglutarate (2OG) and Fe(II)-dependent oxygenase superfamily protein	0	0	0	0	0	0	0	0	4.2234	4.2234	0	0	0	0	0	0	0	0	0	0	0	0	0	0	0	0	0	0	0	0	0	0	0	0	0	0	0	0	0	0	0	0	0	0	0
AT1G06680	1.1.1.2	PS.lightreaction.photosystem II.PSII polypeptide subunits	PSBP-1 (OXYGEN-EVOLVING ENHANCER PROTEIN 2); calcium ion binding Encodes a 23 kD extrinsic protein that is part of photosystem II and participates in the regulation of oxygen evolution. Identical to Oxygen-evolving enhancer protein 2-1, chloroplast precur	photosystem II subunit P-1	0	0	0	0	0	0	0	0	0	0	0	0	0	0	0	0	0	0	0	0	0	0	0	0	0	0	0	0	0	0	0	0	0	0	0	0	0	0	0	0	0	0	0	0	0
AT1G07040	35.2	not assigned.unknown	similar to unknown protein [Arabidopsis thaliana] (TAIR:AT1G27030.1); similar to unknown protein [Oryza sativa (japonica cultivar-group)] (GB:AAN05517.1); similar to Os10g0463800 [Oryza sativa (japonica cultivar-group)] (GB:NP_001064789.1)	unknown protein; INVOLVED IN: biological_process unknown; LOCATED IN: chloroplast; EXPRESSED IN: 24 plant structures; EXPRESSED DURING: 14 growth stages; BEST Arabidopsis thaliana protein match is: unknown protein (TAIR:AT1G27030.1); Has 540 Blast hits t	0	0	0	0	0	0	0	3.7992	0	3.7992	0	0	0	0	0	0	0	0	0	0	0	0	0	0	0	0	0	0	0	0	0	0	0	0	0	0	0	0	0	0	0	0	0	0	0
AT1G08380	1.1.2.2	PS.lightreaction.photosystem I.PSI polypeptide subunits	PSAO (photosystem I subunit O) Encodes subunit O of photosystem I. similar to putative 16kDa membrane protein [Nicotiana tabacum] (GB:CAB75430.1)	photosystem I subunit O	0	0	0	0	0	0	0	0	0	0	0	0	0	0	0	0	1.0236	0	0	1.0236	0	0	0	0	0	0	0	1.973	0.9251	2.8981	0	0	0	0	0	0	0.681	0	0.6934	1.3744	0	0	0	0	0
AT1G09340	35.2	not assigned.unknown	catalytic/ coenzyme binding similar to mRNA-binding protein, putative [Arabidopsis thaliana] (TAIR:AT3G63140.1); similar to 38 kDa ribosome-associated protein precursor [Chlamydomonas reinhardtii] (GB:AAO22242.1); similar to Os12g0420200 [Oryza sativa (j	chloroplast RNA binding	0	5.2138	7.1285	8.241	3.8219	2.9206	3.539	2.8687	1.7032	35.4367	5.9322	6.5755	11.0662	7.2802	2.936	2.7669	6.8664	3.8828	1.7921	49.0983	5.408	1.3561	4.2461	3.929	0.3439	0.7149	2.1595	2.374	4.2443	24.7758	6.1575	4.7805	7.2255	5.773	2.8259	2.781	3.4622	5.6766	4.9504	43.6326	0	0	10.9389	11.6413	10.7125
AT1G09700	27.4	RNA.RNA binding	HYL1 (HYPONASTIC LEAVES 1) Encodes a nuclear dsRNA binding protein. Involved in mRNA cleavage. The mutant is characterized by shorter stature, delayed flowering, leaf hyponasty, reduced fertility, decreased rate of root growth, and an altered root gravitr	dsRNA-binding domain-like superfamily protein	0	0	0	0	0	0	0	0	0	0	0	0	0	0	0	0	0	0	0	0	0	0	0	0	0	0	0	0	0	0	0	0	0	0	0	0	0	0	0	0	0	0	0	0	0
AT1G10760	2.2.2.03	major CHO metabolism.degradation.starch.glucan water dikinase	SEX1 (STARCH EXCESS 1) Encodes an &#945;-glucan, water dikinase required for starch degradation. Involved in cold-induced freezing tolerance. Mutations that eliminate the GWD protein or affect the dikinase domain of the enzyme dramatically reduce both th	Pyruvate phosphate dikinase, PEP/pyruvate binding domain	0	0	0	0	0	0	0	0	0	0	0	0	0	0	0	0	0	0	0	0	0	0	0	0	0	0	0	0	2.3527	2.3527	0	0	0	0	0	0	0	0	0	0	0	0	0	0	0
AT1G12300	35.1.5	not assigned.no ontology.pentatricopeptide (PPR) repeat-containing protein	pentatricopeptide (PPR) repeat-containing protein similar to binding [Arabidopsis thaliana] (TAIR:AT1G12775.1); similar to pentatricopeptide (PPR) repeat-containing protein [Arabidopsis thaliana] (TAIR:AT1G12620.1); similar to pentatricopeptide (PPR) rep	Tetratricopeptide repeat (TPR)-like superfamily protein	0	0	0	0	0	0	0	0	0	0	0	0	0	0	0	0	0	0	0	0	0	0	0	0	0	0	0	0	0	0	0	0	0	0	0	0	0	0	0	0	0	0	0	0	0
AT1G12840	34.1	transport.p- and v-ATPases	DET3 (DE-ETIOLATED 3) Encodes subunit C of the vacuolar H(+)-ATPase (V-ATPase). Bound and phosphorylated by AtWNK8. Identical to Vacuolar ATP synthase subunit C (EC 3.6.3.14) (V-ATPase C subunit) (Vacuolar proton pump C subunit) (VATC) [Arabidopsis Thali	vacuolar ATP synthase subunit C (VATC) / V-ATPase C subunit / vacuolar proton pump C subunit (DET3)	0	0	0	0	0.3216	0	0	0	0	0.3216	0	0	0	0	0.1238	0	0	0	0	0.1238	0	0	0	0	0	0	0	0	0	0	0	0	0	0	0	0	0	0	0	0	0	0	0	0	0
AT1G12900	1.3.04	PS.calvin cyle.GAP	GAPA-2; glyceraldehyde-3-phosphate dehydrogenase similar to GAPA (GLYCERALDEHYDE 3-PHOSPHATE DEHYDROGENASE A SUBUNIT), glyceraldehyde-3-phosphate dehydrogenase [Arabidopsis thaliana] (TAIR:AT3G26650.1); similar to glyceraldehyde-3-phosphate dehydrogenase	glyceraldehyde 3-phosphate dehydrogenase A subunit 2	0	0	0.1165	0.2442	0	0	0.7496	1.8051	0.9554	3.8708	0	0	0.1336	0	0	0	0.6544	0.0875	2.1087	2.9842	0	0	0	0	0	0	1.6629	1.9854	5.1358	8.7841	0	0	0	0	0	0	3.7802	1.6643	6.5302	11.9747	0	0	0	0.3719	1.3221
AT1G12900	1.3.04	PS.calvin cyle.GAP	GAPA-2; glyceraldehyde-3-phosphate dehydrogenase similar to GAPA (GLYCERALDEHYDE 3-PHOSPHATE DEHYDROGENASE A SUBUNIT), glyceraldehyde-3-phosphate dehydrogenase [Arabidopsis thaliana] (TAIR:AT3G26650.1); similar to glyceraldehyde-3-phosphate dehydrogenase	glyceraldehyde 3-phosphate dehydrogenase A subunit 2	0	0.2015	0.2718	0	0.777	0.4762	0	0	0	1.7265	0.1229	0.3938	0.2079	0.243	0.4842	0.3705	0	0	0	1.8223	0	0.0699	0.0798	0	0	0.4377	0	0	0	0.5874	0.2711	0.326	0.3853	0.5654	0.5815	0.8663	0	0	0	2.9956	0	0	0.719	0.3613	0
AT1G12900	1.3.04	PS.calvin cyle.GAP	GAPA-2; glyceraldehyde-3-phosphate dehydrogenase similar to GAPA (GLYCERALDEHYDE 3-PHOSPHATE DEHYDROGENASE A SUBUNIT), glyceraldehyde-3-phosphate dehydrogenase [Arabidopsis thaliana] (TAIR:AT3G26650.1); similar to glyceraldehyde-3-phosphate dehydrogenase	glyceraldehyde 3-phosphate dehydrogenase A subunit 2	0	0	0	0	0	0	0	0	0	0	0	0	0	0	0	0	0	0.2058	0	0.2058	0	0	0	0	0	0	0.6728	0	0	0.6728	0	0	0	0	0	0	0	0	0	0	0	0	0	0	0
AT1G12900	1.3.04	PS.calvin cyle.GAP	GAPA-2; glyceraldehyde-3-phosphate dehydrogenase similar to GAPA (GLYCERALDEHYDE 3-PHOSPHATE DEHYDROGENASE A SUBUNIT), glyceraldehyde-3-phosphate dehydrogenase [Arabidopsis thaliana] (TAIR:AT3G26650.1); similar to glyceraldehyde-3-phosphate dehydrogenase	glyceraldehyde 3-phosphate dehydrogenase A subunit 2	0	0	0	0	0	0	0	0	0	0	0	0	0	0	0	0	0.3988	0.1672	0	0.566	0	0	0	0	0	0	0	1.1873	0	1.1873	0	0	0	0	0	0	0	1.5412	0	1.5412	0	0	0	0	0
AT1G14150	1.1.1.2	PS.lightreaction.photosystem II.PSII polypeptide subunits	oxygen evolving enhancer 3 (PsbQ) family protein similar to PSBQ/PSBQ-2 (photosystem II subunit Q-2), calcium ion binding [Arabidopsis thaliana] (TAIR:AT4G05180.1); similar to Putative oxygen evolving enhancer protein 3, identical [Solanum demissum] (GB:	PsbQ-like 2	0	0	0	0	0	0	0	0	0.4646	0.4646	0	0	0	0	0	0	0	0	0.6348	0.6348	0	0	0	0	0	0	0	0	1.5821	1.5821	0	0	0	0	0	0	0	0.0648	0.5703	0.6351	0	0	0	0	0
AT1G14345	35.2	not assigned.unknown	similar to hypothetical protein 9 [Ipomoea batatas] (GB:AAV88073.1); contains domain ALDO/KETO REDUCTASE (PTHR11732); contains domain ALDO/KETO REDUCTASE RELATED/NUCLEIC ACID BINDING (PTHR11732:SF1)	NAD(P)-linked oxidoreductase superfamily protein	0	0	0	0	0	0	0	0	0	0	0	0	0	0	0	0	0	0	0	0	0	0	0	0	0	0	0.1548	0	0.2407	0.3955	0	0	0	0	0	0	0	0	0.2538	0.2538	0	0	0	0	0
AT1G15820	1.1.1.01	PS.lightreaction.photosystem II.LHC-II	LHCB6 (LIGHT HARVESTING COMPLEX PSII); chlorophyll binding Lhcb6 protein (Lhcb6), light harvesting complex of photosystem II. similar to LHCA6 (Photosystem I light harvesting complex gene 6), chlorophyll binding [Arabidopsis thaliana] (TAIR:AT1G19150.1);	light harvesting complex photosystem II subunit 6	0	11.7049	14.1047	13.2753	9.9242	8.129	6.7964	13.3792	2.4025	79.7162	16.5816	13.3205	14.7147	14.0881	10.9782	8.8039	8.5578	12.8623	3.305	103.212	11.7962	13.6722	12.3776	9.992	6.8565	7.223	7.5345	16.1266	6.1379	91.7165	11.0385	12.6601	11.591	11.3627	7.1077	5.1959	8.7162	13.4649	4.7507	85.8877	0	0	11.6057	32.598	33.3792
AT1G15910	27.3.67	RNA.regulation of transcription.putative transcription regulator	XH/XS domain-containing protein / XS zinc finger domain-containing protein similar to XH/XS domain-containing protein / XS zinc finger domain-containing protein [Arabidopsis thaliana] (TAIR:AT4G00380.1); similar to XH/XS domain-containing protein / XS zi	XH/XS domain-containing protein	0	0	0	0	0	0	0	0	0	0	0	0	0	0	0	0	0	0	0	0	0	0	0	0	0	0	0	0	0	0	0	0	0	0	0	0	0	0	0	0	0	0	0	0	0
AT1G15980	35.2	not assigned.unknown	similar to Os08g0276100 [Oryza sativa (japonica cultivar-group)] (GB:NP_001061432.1); similar to COG0859: ADP-heptose:LPS heptosyltransferase [Nostoc punctiforme PCC 73102] (GB:ZP_00111141.1); contains domain UDP-Glycosyltransferase/glycogen phosphoryla	NDH-dependent cyclic electron flow 1	0	0.4899	0.2563	0.0286	0.1138	0	0	0	0	0.8886	0.6297	0.8704	0.2553	0.3732	0.3283	0.0482	0	0	0	2.5051	1.0873	1.097	0	0	0	0	0	0	0	2.1843	0.671	0.8073	0.3521	0	0	0	0	0	0	1.8304	0	0	0.2539	0.947	1.1029
AT1G16720	35.2	not assigned.unknown	oxidoreductase/ transcriptional repressor similar to transcriptional repressor [Arabidopsis thaliana] (TAIR:AT4G18810.1); similar to Os06g0704700 [Oryza sativa (japonica cultivar-group)] (GB:NP_001058511.1); similar to unknown [Oryza sativa (japonica cul	high chlorophyll fluorescence phenotype 173	0	0.0488	1.0162	1.2269	1.3511	1.1949	0.9007	1.2053	1.9309	8.8748	0	1.2013	3.3337	2.6336	1.5254	0.798	0.6708	1.4695	0.2597	11.892	0	0	0	0	0	0.0519	0.2462	2.1349	2.1121	4.5451	0	0.3553	1.3943	1.7526	1.3166	0.9641	1.1419	1.0118	1.0961	9.0327	0	0	1.5099	2.5488	1.6785
AT1G16880	35.1	not assigned.no ontology	uridylyltransferase-related similar to ACT domain-containing protein [Arabidopsis thaliana] (TAIR:AT5G04740.1); similar to unnamed protein product [Ostreococcus tauri] (GB:CAL58487.1); similar to Os08g0242700 [Oryza sativa (japonica cultivar-group)] (GB:	uridylyltransferase-related	0	0	0	0	0	0	2.0926	0	0	2.0926	0	0	0	0	0	0	2.101	0	0	2.101	0	0	0	0	0	0	2.0376	0	0.1208	2.1584	0	0	0	0	0	0	2.27	0.201	0.4085	2.8795	0	0	0	0	0
AT1G17260	34.1	transport.p- and v-ATPases	AHA10 (AUTOINHIBITED H(+)-ATPASE ISOFORM 10); ATPase belongs to H+-APTase gene family, involved in proanthocyanidin biosynthesis, disturbs the vacuolar biogenesis and acidification process Identical to ATPase 10, plasma membrane-type (EC 3.6.3.6) (Proto	autoinhibited H(+)-ATPase isoform 10	0	0	0	0	0	0	0	0	0.9912	0.9912	0	0	0	0	0	0	0	1.2274	4.3028	5.5302	0	0	0	0	0	0	0	0	0.2416	0.2416	0	0	0	0	0	0	0	0.0258	0.0511	0.0769	0	0	0	0	0
AT1G20020	1.1.5.03	PS.lightreaction.other electron carrier (ox/red).ferredoxin reductase	ATLFNR2 (LEAF FNR 2); NADPH dehydrogenase/ oxidoreductase Encodes a leaf-type ferredoxin:NADP(H) oxidoreductase. It is present in both chloroplast stroma and thylakoid membranes but is more abundant in the stroma similar to ATLFNR1 (LEAF FNR 1), NADPH de	ferredoxin-NADP(+)-oxidoreductase 2	0	0	0.1802	0	0	0	0	0.4998	1.1554	1.8354	0	0	0	0	0	0	0.0965	0.1143	2.1498	2.3606	0	0	0	0	0	0	0	0	3.6975	3.6975	0	0	0	0	0	0	0	0	2.2079	2.2079	0	0	0	0	0
AT1G20020	1.1.5.03	PS.lightreaction.other electron carrier (ox/red).ferredoxin reductase	ATLFNR2 (LEAF FNR 2); NADPH dehydrogenase/ oxidoreductase Encodes a leaf-type ferredoxin:NADP(H) oxidoreductase. It is present in both chloroplast stroma and thylakoid membranes but is more abundant in the stroma similar to ATLFNR1 (LEAF FNR 1), NADPH de	ferredoxin-NADP(+)-oxidoreductase 2	0	0	0	0	0	0	0	0	0.8487	0.8487	0	0	0	0	0	0	0	0	0	0	0	0	0	0	0	0	0	0	0	0	0	0	0	0	0	0	0	0.0726	0.7604	0.833	0	0	0	0	0
AT1G20340	1.1.5.01	PS.lightreaction.other electron carrier (ox/red).plastocyanin	DRT112 (DNA-damage-repair/toleration protein 112); copper ion binding / electron carrier recombination and DNA-damage resistance protein (DRT112) Identical to Plastocyanin major isoform, chloroplast precursor (DNA-damage- repair/toleration protein DRT112)	Cupredoxin superfamily protein	0	0	0	0	0	0	0	0	0	0	0	0	0	0	0	0	0	0	0	0	0	0	0	0	0	0	0	0	0	0	0	0	0	0	0	0	0	0	0	0	0	0	0	0	0
AT1G20620	21.6	redox.dismutases and catalases	CAT3 (CATALASE 3); catalase Catalase, catalyzes the breakdown of hydrogen peroxide (H2O2) into water and oxygen. Identical to Catalase-3 (EC 1.11.1.6) (CAT3) [Arabidopsis Thaliana] (GB:Q42547;GB:Q93VY9;GB:Q9LDS9); similar to CAT1 (CATALASE 1), catalase [A	catalase 3	0	1.345	3.4212	4.6679	1.7217	0	1.968	0.9861	1.7678	15.8777	0	1.2571	2.4909	3.3691	1.2543	0	0.7434	0	1.8047	10.9195	0	0	0	0	0	0	0	0	0	0	0	0	0	0	0	0	0	0	0	0	0	0	0	0	0
AT1G20620	21.6	redox.dismutases and catalases	CAT3 (CATALASE 3); catalase Catalase, catalyzes the breakdown of hydrogen peroxide (H2O2) into water and oxygen. Identical to Catalase-3 (EC 1.11.1.6) (CAT3) [Arabidopsis Thaliana] (GB:Q42547;GB:Q93VY9;GB:Q9LDS9); similar to CAT1 (CATALASE 1), catalase [A	catalase 3	0	0.5761	0	0	2.9663	3.4029	1.0273	2.0638	0	10.0364	0.4229	0	0	0	0	0.9082	1.6703	1.2831	0	4.2845	0	0	0	0	0	0	0.2044	0	0	0.2044	0	0	0	0.1523	0	0.1788	0.016	0	0	0.3471	0	0	0	0.4815	0.666
AT1G20620	21.6	redox.dismutases and catalases	CAT3 (CATALASE 3); catalase Catalase, catalyzes the breakdown of hydrogen peroxide (H2O2) into water and oxygen. Identical to Catalase-3 (EC 1.11.1.6) (CAT3) [Arabidopsis Thaliana] (GB:Q42547;GB:Q93VY9;GB:Q9LDS9); similar to CAT1 (CATALASE 1), catalase [A	catalase 3	0	0	0	0	1.9652	2.702	0.2694	0.6988	0	5.6354	0.1398	0	0	0	0.7088	2.5756	0.4999	0.1814	0	4.1055	0	0	0	0	0	0	0	0	0	0	0	0	0	0	0	0.191	0	0	0	0.191	0	0	0.0842	0	0
AT1G20620	21.6	redox.dismutases and catalases	CAT3 (CATALASE 3); catalase Catalase, catalyzes the breakdown of hydrogen peroxide (H2O2) into water and oxygen. Identical to Catalase-3 (EC 1.11.1.6) (CAT3) [Arabidopsis Thaliana] (GB:Q42547;GB:Q93VY9;GB:Q9LDS9); similar to CAT1 (CATALASE 1), catalase [A	catalase 3	0	0	0	0	0	0	0	0	0	0	0	0	0.9882	0	2.286	2.2667	0	0.7089	1.3243	7.5741	0	0	0	0	0	0	0	0	0.0288	0.0288	0	0	0	0	0	0	0	0	0	0	0	0	0	0	0
AT1G20630	21.6	redox.dismutases and catalases	CAT1 (CATALASE 1); catalase Catalyzes the reduction of hydrogen peroxide using heme group as cofactor. Protects cells from toxicity by H2O2. Identical to Catalase-1 (EC 1.11.1.6) (CAT1) [Arabidopsis Thaliana] (GB:Q96528;GB:O22529;GB:Q9LDS9); similar to CA	catalase 1	0	0	0	0	0	0	0.0528	0	2.6308	2.6836	0	0	0.1396	0	0	0	0	0	0.5123	0.6519	0	0	0	0	0	0	0	0.0727	0.076	0.1487	0	0	0	0	0	0	0	0	0.1227	0.1227	0	0	0	0	0
AT1G21600	27.3	RNA.regulation of transcription	PTAC6 (PLASTID TRANSCRIPTIONALLY ACTIVE6) Present in transcriptionally active plastid chromosomes. Involved in plastid gene expression. similar to expressed protein [Oryza sativa (japonica cultivar-group)] (GB:ABA91155.1)	plastid transcriptionally active 6	0	0	1.2392	0	0	0	0	0	0	1.2392	0	0.8782	1.1971	0	0	0	0	0	0	2.0753	0	1.0407	0	0	0	0	0	0	0	1.0407	0	0	0	0	0	0	0	0	0	0	0	0	0	0	0
AT1G21640	35.1	not assigned.no ontology	NADK2 (NAD kinase 2); NAD+ kinase/ calmodulin binding Encodes a protein with NAD kinase activity. The protein was also shown to bind calmodulin. Identical to NAD kinase 2, chloroplast precursor (EC 2.7.1.23) (AtNADK-2) (NADK2) [Arabidopsis Thaliana] (GB:Q	NAD kinase 2	0	0	0	0.0462	0.0601	0.0522	0.0415	0	0	0.2	0	0	0	0.0864	0.0802	0.103	0.4878	0	0	0.7574	0	0	0	0.2405	0.1091	0	0	0	0	0.3496	0	0	0	0.2668	0.2565	0.1904	0	0	0	0.7137	0	0	0	0	0
AT1G23310	1.2.3	PS.aminotransferases peroxisomal	GGT1 (ALANINE-2-OXOGLUTARATE AMINOTRANSFERASE 1) Identified by cloning the gene that corresponded to a purified protein having glyoxylate aminotransferase activity. Localized to the peroxisome and thought to be involved in photorespiration/ metabolic salv	glutamate:glyoxylate aminotransferase	0	0	0	0	0	0	0	0.3053	2.8215	3.1268	0	0	0	0	0	0	0	0	1.6606	1.6606	0	0	0	0	0	0	0	0	0.4335	0.4335	0	0	0	0	0	0	0	0.8382	1.3103	2.1485	0	0	0	0	0
AT1G23310	13.1.1.3.01	amino acid metabolism.synthesis.central amino acid metabolism.alanine.alanine aminotransferase	GGT1 (ALANINE-2-OXOGLUTARATE AMINOTRANSFERASE 1) Identified by cloning the gene that corresponded to a purified protein having glyoxylate aminotransferase activity. Localized to the peroxisome and thought to be involved in photorespiration/ metabolic salv	glutamate:glyoxylate aminotransferase	0	0	0	0	0	0	0	0.3053	2.8215	3.1268	0	0	0	0	0	0	0	0	1.6606	1.6606	0	0	0	0	0	0	0	0	0.4335	0.4335	0	0	0	0	0	0	0	0.8382	1.3103	2.1485	0	0	0	0	0
AT1G26230	29.6	protein.folding	chaperonin, putative similar to chaperonin, putative [Arabidopsis thaliana] (TAIR:AT3G13470.1); similar to CPN60B (CHAPERONIN 60 BETA), ATP binding / protein binding / unfolded protein binding [Arabidopsis thaliana] (TAIR:AT1G55490.2); similar to ATP bin	TCP-1/cpn60 chaperonin family protein	0	0	0	0	0	0.4626	0.2354	0	0	0.698	0	0	0	0	0	0.625	0.3585	0	0	0.9835	0	0	0	0	0	0.279	0.2341	0	0	0.5131	0	0	0	0	0	0.2717	0.7191	0	0.0479	1.0387	0	0	0	0	0
AT1G29910	1.1.1.01	PS.lightreaction.photosystem II.LHC-II	CAB3 (CHLOROPHYLL A/B BINDING PROTEIN 3); chlorophyll binding member of Chlorophyll a/b-binding protein family Identical to Chlorophyll a-b binding protein 2, chloroplast precursor (LHCII type I CAB-2) (CAB-140) (LHCP) (CAB2B) [Arabidopsis Thaliana] (GB:P	chlorophyll A/B binding protein 3	0	0.2526	2.4874	0.2481	0	0	0.4612	0.1722	0.2297	3.8512	4.5435	2.9415	2.3381	0.0998	0	0	0.861	0	0.0942	10.8781	0.1714	0	1.4749	0.5956	0.4398	1.0468	3.7585	7.6826	2.0067	17.1763	0	0	0	0.1866	2.606	2.0181	2.0787	2.521	1.5178	10.9282	0	0	0.451	44.8901	11.499
AT1G29920	1.1.1.01	PS.lightreaction.photosystem II.LHC-II	CAB2 (Chlorophyll a/b-binding protein 2); chlorophyll binding Encodes lhcb1.1 a component of the LHCIIb light harvesting complex associated with photosystem II. Identical to Chlorophyll a-b binding protein 2, chloroplast precursor (LHCII type I CAB-2) (CA	chlorophyll A/B-binding protein 2	0	0	0	0	0.2296	0.0741	0.1706	0	0	0.4743	0	0	0	0	0	0	0	0.6937	0	0.6937	0	0.0853	0	0	0	0.3372	0.6711	0	0	1.0936	0	0	0	0	0	1.4351	1.717	1.1328	0.4531	4.738	0	0	0	0	0
AT1G29930	1.1.1.2	PS.lightreaction.photosystem II.PSII polypeptide subunits	CAB1 (CHLOROPHYLL A/B BINDING PROTEIN 1); chlorophyll binding Subunit of light-harvesting complex II (LHCII),which absorbs light and transfers energy to the photosynthetic reaction center. Identical to Chlorophyll a-b binding protein 2, chloroplast precur	chlorophyll A/B binding protein 1	0	0	0	0	0	0.0342	0	0.4408	0	0.475	0	0	0	0	0.0591	0.047	0	0.3017	0	0.4078	0.2005	0.7845	3.1968	1.0194	0	0	0	0	0.3608	5.562	0	0	2.5417	3.519	1.2124	0	0	0.8932	0	8.1663	0	0	0	0	0
AT1G30170	35.2	not assigned.unknown	similar to unknown protein [Arabidopsis thaliana] (TAIR:AT1G30160.2); contains InterPro domain Protein of unknown function DUF295; (InterPro:IPR005174)	Protein of unknown function (DUF295)	0	0	0	0	0	0	0	0	0	0	0	0	0	0	0	0	0	0	0	0	0	0	0	0	0	0	0	0	0	0	0	0	0	0	0	0	0	0	0	0	0	0	0	0	0
AT1G30380	1.1.2.2	PS.lightreaction.photosystem I.PSI polypeptide subunits	PSAK (PHOTOSYSTEM I SUBUNIT K) Encodes subunit K of photosystem I reaction center. Identical to Photosystem I reaction center subunit psaK, chloroplast precursor (Photosystem I subunit X) (PSI-K) (PSAK) [Arabidopsis Thaliana] (GB:Q9SUI5;GB:Q9C8G7); simila	photosystem I subunit K	0	10.7965	10.0518	8.7987	8.412	11.3249	11.8266	9.7097	4.6171	75.5373	8.4853	11.9029	10.1317	9.247	7.4257	9.9197	10.2789	9.251	7.1367	83.7789	9.8978	10.6951	3.5342	1.3753	3.249	5.4735	7.0133	3.1074	7.1854	51.531	9.2028	8.0301	2.9075	4.5421	3.9394	1.3036	4.6104	5.4639	7.3756	47.3754	0	0	3.5996	6.8707	8.842
AT1G30410	34.16	transport.ABC transporters and multidrug resistance systems	ATMRP13 (Arabidopsis thaliana multidrug resistance-associated protein 13) member of MRP subfamily Identical to Multidrug resistance-associated protein 13 (EC 3.6.3.44) (Glutathione S-conjugate-transporting ATPase 13) (ATP-energized glutathione S- conjugat	multidrug resistance-associated protein 13	0	0	0	0	0	0	0	0	0	0	0	0	0	0	0	0	0	0	0	0	0	0	0	0	0	0	0	0	0	0	0	0	0	0	0	0	0	0	0	0	0	0	0	0	0
AT1G31330	1.1.2.2	PS.lightreaction.photosystem I.PSI polypeptide subunits	PSAF (photosystem I subunit F) Encodes subunit F of photosystem I. similar to photosystem I reaction center subunit III [Vigna radiata] (GB:AAD27880.2); contains InterPro domain Photosystem I reaction center protein PsaF, subunit III; (InterPro:IPR003666)	photosystem I subunit F	0	10.9416	10.6126	9.4252	6.936	8.4348	12.6444	14.7365	6.9663	80.6974	13.8687	12.6778	8.8663	8.7803	7.1985	9.0794	14.4174	12.7751	7.8934	95.5569	8.0037	10.0331	9.4188	7.4758	4.7638	8.6376	14.4606	19.063	12.7571	94.6135	7.4578	9.0485	9.5892	9.1315	7.4521	7.8521	17.8423	16.4943	13.2302	98.098	0	0	8.4325	18.7734	22.8068
AT1G32060	1.3.012	PS.calvin cyle.PRK	PRK (PHOSPHORIBULOKINASE); ATP binding / phosphoribulokinase/ protein binding Identical to Phosphoribulokinase, chloroplast precursor (EC 2.7.1.19) (Phosphopentokinase) (PRKase) (PRK) [Arabidopsis Thaliana] (GB:P25697); similar to uracil phosphoribosyltr	phosphoribulokinase	0	0	0	0	0	0	0	0	0	0	0	0	0	0	0	0	0	0	0	0	0	0	0	0	0	0	0	0	0	0	0	0	0	0	0	0	0	0	0	0	0	0	0	0	0
AT1G35680	29.2.1.1	protein.synthesis.mito/plastid ribosomal protein.plastid	50S ribosomal protein L21, chloroplast / CL21 (RPL21) Identical to 50S ribosomal protein L21, chloroplast precursor (CL21) (RPL21) [Arabidopsis Thaliana] (GB:P51412;GB:Q9SMM2); similar to NFD1 (NUCLEAR FUSION DEFECTIVE 1), structural constituent of ribos	Ribosomal protein L21	0	3.1079	3.2903	2.2838	1.2527	0.6037	0.3441	0	0	10.8825	8.7608	3.3258	2.8845	1.769	0.932	0	0	0	0	17.6721	3.0882	4.3856	4.4804	3.4274	3.0819	2.1107	1.9067	1.523	1.7288	25.7327	5.3123	4.5919	4.8248	3.6773	2.7032	1.6252	1.5435	0.8433	0.7588	25.8803	0	0	0.0991	0	0
AT1G42970	1.3.04	PS.calvin cyle.GAP	GAPB (GLYCERALDEHYDE-3-PHOSPHATE DEHYDROGENASE B SUBUNIT); glyceraldehyde-3-phosphate dehydrogenase Encodes chloroplast localized glyceraldehyde-3-phosphate dehydrogenase. Identical to Glyceraldehyde-3-phosphate dehydrogenase B, chloroplast precursor (EC	glyceraldehyde-3-phosphate dehydrogenase B subunit	0	0	0	0	0	0.492	6.539	6.3403	7.4823	20.8536	0.2518	0	0	0	0.1081	0.4469	7.9435	5.1722	9.482	23.4045	0	0	0.0803	0	0	0.7496	10.8953	10.6714	14.5644	36.961	0	0	0	0	0.3648	1.4905	14.3574	11.3724	14.6222	42.2073	0	0	0	0	0
AT1G44575	1.1.1.2	PS.lightreaction.photosystem II.PSII polypeptide subunits	NPQ4 (NONPHOTOCHEMICAL QUENCHING) Encoding PSII-S (CP22), a ubiquitous pigment-binding protein associated with photosystem II (PSII) of higher plants. Involved in nonphotochemical quenching rather than in photosynthesis. Mutant has a normal violaxanthin c	Chlorophyll A-B binding family protein	0	2.3821	2.6976	1.9147	0	1.1145	0.5813	1.241	1.8963	11.8275	2.761	2.9415	2.422	2.0248	1.6945	0.9325	0.4602	1.3228	1.875	16.4343	3.0037	2.9935	0.4823	0	0	0	0.2804	0	1.6634	8.4233	2.0573	1.0414	0.3609	0	0	0	0.2878	0.8799	1.9668	6.5941	0	0	0.5718	1.4464	2.4752
AT1G44575	1.1.1.2	PS.lightreaction.photosystem II.PSII polypeptide subunits	NPQ4 (NONPHOTOCHEMICAL QUENCHING) Encoding PSII-S (CP22), a ubiquitous pigment-binding protein associated with photosystem II (PSII) of higher plants. Involved in nonphotochemical quenching rather than in photosynthesis. Mutant has a normal violaxanthin c	Chlorophyll A-B binding family protein	0	0	0	0	1.6229	0.5149	0.9135	0.5635	0	3.6148	2.186	0	0	0	0	0.4459	0.9446	0	0	3.5765	0	0	0.8644	0.8011	0	0	0.5453	1.1364	0.6173	3.9645	0	0.6161	0.7503	0.6777	0.2578	0	0.2008	0.2181	0	2.7208	0	0	0	0	0
AT1G45474	1.1.2.01	PS.lightreaction.photosystem I.LHC-I	LHCA5 (Photosystem I light harvesting complex gene 5) Encodes a component of the light harvesting complex of photosystem I. similar to LHCA4 (Photosystem I light harvesting complex gene 4), chlorophyll binding [Arabidopsis thaliana] (TAIR:AT3G47470.1); si	photosystem I light harvesting complex gene 5	0	0.0502	0	0	0	0	0	0	0	0.0502	0.2555	0.0971	0	0	0	0	0	0	0	0.3526	0.131	0.1841	0.0789	0	0	0	0	0	0	0.394	0.1061	0	0	0	0	0	0	0	0	0.1061	0	0	0	0.2272	0
AT1G47260	35.1	not assigned.no ontology	APFI; carbonate dehydratase Encodes mitochondrial gamma carbonic anhydrase. Component of the NADH dehydrogenase complex. similar to GAMMA CA1 (GAMMA CARBONIC ANHYDRASE 1), carbonate dehydratase [Arabidopsis thaliana] (TAIR:AT1G19580.1); similar to Os12g01	gamma carbonic anhydrase 2	0	0	0	0.2456	0.8266	0	0	0	0	1.0722	0	0	0	0	0.754	0	0	0	0	0.754	0	0	0	0	0	0	0	0	0	0	0	0	0	0.4381	1.133	0	0	0	0	1.5711	0	0	0	0	0.9785
AT1G50250	29.5.07	protein.degradation.metalloprotease	FTSH1 (FtsH protease 1); ATP-dependent peptidase/ ATPase/ metallopeptidase encodes an FTSH protease that is localized to the chloroplast. Involved in the D1 repair cycle of Photosystem II. FtsH1 and FtsH5 are interchangeable in thylakoid membranes. Identi	FTSH protease 1	0	0.1028	0.2607	0.1882	0.4699	0.9475	1.2353	2.0647	1.9699	7.239	0.1495	0.2528	0.572	0.1709	0.4112	0.8142	1.2103	1.2292	1.4692	6.2793	0	0.3697	0.1993	0.2992	1.2152	0.5242	0.9502	1.7014	2.7603	8.0195	0.1789	0.2843	0.3231	0.4171	0.748	0.345	1.1504	1.3093	1.9233	6.6794	0	0	0	0	0
AT1G51110	31.1	cell.organisation	plastid-lipid associated protein PAP / fibrillin family protein similar to plastid-lipid associated protein PAP / fibrillin family protein [Arabidopsis thaliana] (TAIR:AT3G26070.1); similar to PAP fibrillin [Medicago truncatula] (GB:ABE81557.1); contains	Plastid-lipid associated protein PAP / fibrillin family protein	0	0	0	0	0	0	0.6186	0.7576	0.7692	2.1454	0	0	0	0	0	0	0.4985	0.4581	0.9451	1.9017	0	0	0	0	0	0	0.4546	0.4422	1.3968	2.2936	0	0	0	0	0	0	0.2518	0.4068	1.5001	2.1587	0	0	0	0	0
AT1G51980	29.3.2	protein.targeting.mitochondria	mitochondrial processing peptidase alpha subunit, putative Identical to Probable mitochondrial-processing peptidase alpha subunit 1, mitochondrial precursor (EC 3.4.24.64) (Alpha-MPP 1) [Arabidopsis Thaliana] (GB:Q9ZU25;GB:Q8L9K3); similar to MPPALPHA (m	Insulinase (Peptidase family M16) protein	0	0	0	0	0	0	0	0.1828	2.3007	2.4835	0	0	0	0	0	0	0	0	1.9295	1.9295	0	0	0	0	0	0	0	0	1.5868	1.5868	0	0	0	0	0	0	0	0.5397	4.3918	4.9315	0	0	0	0	0
AT1G52220	35.2	not assigned.unknown	similar to TMP14 (THYLAKOID MEMBRANE PHOSPHOPROTEIN OF 14 KDA) [Arabidopsis thaliana] (TAIR:AT2G46820.2); similar to P0460E08.25 [Oryza sativa (japonica cultivar-group)] (GB:BAB61215.1); similar to Os01g0761000 [Oryza sativa (japonica cultivar-group)] (	FUNCTIONS IN: molecular_function unknown; INVOLVED IN: biological_process unknown; LOCATED IN: chloroplast thylakoid membrane, chloroplast; EXPRESSED IN: 23 plant structures; EXPRESSED DURING: 13 growth stages; BEST Arabidopsis thaliana protein match is:	0	0	0.2419	0	0	0	0.238	0	0	0.4799	0	0	0.1186	0.1183	0	0	0	0.0803	0	0.3172	0	0	0.2973	0.1649	0	0	0.244	0.3474	0.2113	1.2649	0	0	0.1227	0.1579	0.1438	0	0.3566	0.0942	0.0784	0.9536	0	0	0	0	1.357
AT1G52220	35.2	not assigned.unknown	similar to TMP14 (THYLAKOID MEMBRANE PHOSPHOPROTEIN OF 14 KDA) [Arabidopsis thaliana] (TAIR:AT2G46820.2); similar to P0460E08.25 [Oryza sativa (japonica cultivar-group)] (GB:BAB61215.1); similar to Os01g0761000 [Oryza sativa (japonica cultivar-group)] (	FUNCTIONS IN: molecular_function unknown; INVOLVED IN: biological_process unknown; LOCATED IN: chloroplast thylakoid membrane, chloroplast; EXPRESSED IN: 23 plant structures; EXPRESSED DURING: 13 growth stages; BEST Arabidopsis thaliana protein match is:	0	0	0	0.139	0	0	0	0	0	0.139	0	0	0	0	0	0.145	0.4383	0	0	0.5833	0	0.1898	0	0	0	0	0	0	0	0.1898	0	0	0	0	0	0	0	0	0	0	0	0	0	0.7996	1.0158
AT1G52230	1.1.2.2	PS.lightreaction.photosystem I.PSI polypeptide subunits	photosystem I reaction center subunit VI, chloroplast, putative / PSI-H, putative (PSAH2) Identical to Photosystem I reaction center subunit VI-2, chloroplast precursor (PSI-H1) (PSAH2) [Arabidopsis Thaliana] (GB:Q9SUI6); similar to PSAH-1 (photosystem I	photosystem I subunit H2	0	2.6398	4.0784	3.7036	1.2004	4.1202	1.2407	3.2736	4.1839	24.4406	4.0969	2.9645	3.1556	3.3754	1.1281	1.2633	2.3361	0.9179	2.5903	21.8281	0	1.5921	1.151	3.6863	0	0.9961	0	0	3.8965	11.322	1.9531	1.2461	0	5.2849	1.8982	3.6989	1.0477	4.5084	2.9106	22.5479	0	0	3.198	8.8589	9.8595
AT1G52670	35.1	not assigned.no ontology	biotin/lipoyl attachment domain-containing protein similar to biotin carboxyl carrier protein of acetyl-CoA carboxylase-related [Arabidopsis thaliana] (TAIR:AT3G15690.2); similar to Biotin/lipoyl attachment [Medicago truncatula] (GB:ABD28385.1); contains	Single hybrid motif superfamily protein	0	0	0.5551	0	0	0	0	0	0	0.5551	0	0.0563	0.8221	0	0	0	0	0	0	0.8784	0	0.2659	0.9499	0	0	0	0	0	0	1.2158	0	0	1.0616	0	0	0	0	0	0	1.0616	0	0	0	0.2002	0
AT1G53390	34.16	transport.ABC transporters and multidrug resistance systems	ATPase, coupled to transmembrane movement of substances similar to ATNAP12 (Arabidopsis thaliana non-intrinsic ABC protein 12) [Arabidopsis thaliana] (TAIR:AT2G37010.1); similar to ABC transporter family protein [Arabidopsis thaliana] (TAIR:AT5G60740.1);	P-loop containing nucleoside triphosphate hydrolases superfamily protein	0	0	0	0	0	0	0	0	0	0	0	0	0	0	0	0	0	0	0	0	0	0	0	0	0	0	0	0	2.1016	2.1016	0	0	0	0	0	0	0	0	0	0	0	0	0	0	0
AT1G54780	35.1	not assigned.no ontology	thylakoid lumen 18.3 kDa protein similar to Os05g0401100 [Oryza sativa (japonica cultivar-group)] (GB:NP_001055486.1); similar to unnamed protein product [Ostreococcus tauri] (GB:CAL57312.1); contains InterPro domain Protein of unknown function DUF477; (	thylakoid lumen 18.3 kDa protein	0	1.06	0.9331	0.8482	0.8392	0.4467	0.97	1.7967	0.3573	7.2512	1.6514	1.3624	1.0159	0.9649	0.8352	0.5491	1.1424	1.3335	0.9013	9.7561	1.711	1.7553	0.9216	0.9115	0.6574	0.0949	0.8821	2.4014	1.7002	11.0354	1.1067	1.1799	0.6707	0.8627	0.5567	0	0.4462	1.7374	1.1792	7.7395	0	0	0.2424	1.3248	2.324
AT1G55490	1.3.013	PS.calvin cyle.rubisco interacting	CPN60B (CHAPERONIN 60 BETA); ATP binding / protein binding / unfolded protein binding encodes the beta subunit of the chloroplast chaperonin 60, a homologue of bacterial GroEL. Mutants in this gene develops lesions on its leaves, expresses systemic acquir	chaperonin 60 beta	0	0	0.0391	0	1.1993	14.6919	16.3117	1.7717	2.365	36.3787	0	0	0	0.3413	1.2351	15.4983	21.1282	0.7448	2.9958	41.9435	0	0	0	0.0928	2.2206	13.7065	21.3474	2.8863	4.0918	44.3454	0	0	0	0.1712	2.0589	13.2132	15.3948	0.9266	2.8407	34.6054	0	0	0	0	0.5826
AT1G55490	1.3.013	PS.calvin cyle.rubisco interacting	CPN60B (CHAPERONIN 60 BETA); ATP binding / protein binding / unfolded protein binding encodes the beta subunit of the chloroplast chaperonin 60, a homologue of bacterial GroEL. Mutants in this gene develops lesions on its leaves, expresses systemic acquir	chaperonin 60 beta	0	0	0	0	0.5405	0	0	0.9521	0	1.4926	0	0	0	0	0.5999	0	0	1.5728	0	2.1727	0	0	0	0	0	0	0	0.8988	0	0.8988	0	0	0	0	0.9654	0	0	1.6289	1.2487	3.843	0	0	0	0	0
AT1G55670	1.1.2.2	PS.lightreaction.photosystem I.PSI polypeptide subunits	PSAG Encodes subunit G of photosystem I, an 11-kDa membrane protein that plays an important role in electron transport between plastocyanin and PSI and is involved in the stability of the PSI complex. PSI-G subunit is bound to PSI-B and is in contact w	photosystem I subunit G	0	3.4257	1.701	4.1263	3.6679	4.8897	7.9471	9.9513	1.5098	37.2188	4.0313	5.8377	2.8925	3.9832	0	5.4643	8.2359	8.2441	3.4695	42.1585	4.179	5.0829	0	0	0	0	0	4.2618	2.356	15.8797	3.791	2.8493	0	0	0	0	0	8.1827	4.6028	19.4258	0	0	2.8956	6.323	9.9071
AT1G60950	1.1.5.02	PS.lightreaction.other electron carrier (ox/red).ferredoxin	FED A (FERREDOXIN 2); electron carrier/ iron ion binding encodes a ferredoxin gene Identical to Ferredoxin-1, chloroplast precursor (PETF1) [Arabidopsis Thaliana] (GB:P16972); similar to ATFD1 (FERREDOXIN 1), electron carrier/ iron ion binding [Arabidopsi	2Fe-2S ferredoxin-like superfamily protein	0	0	0	0	0	0	0	0	0	0	0	0	0	0	0	0	0	0	0	0	0	0	0	0	0	0	0	0	0	0	0	0	0	0	0	0	0	0	0	0	0	0	0	0	0
AT1G61520	1.1.2.01	PS.lightreaction.photosystem I.LHC-I	LHCA3 (Photosystem I light harvesting complex gene 3); chlorophyll binding PSI type III chlorophyll a/b-binding protein (Lhca3*1) similar to LHCA2 (Photosystem I light harvesting complex gene 2), chlorophyll binding [Arabidopsis thaliana] (TAIR:AT3G61470.	photosystem I light harvesting complex gene 3	0	3.1211	3.6854	4.3574	3.1275	4.4487	7.8362	8.3299	0	34.9062	2.2097	5.4259	1.2888	2.5651	3.6264	4.838	8.6606	6.8285	0.1161	35.5591	4.5895	5.6258	4.9373	3.5836	1.6024	4.5567	8.3007	10.9762	0.4741	44.6463	3.9673	4.5995	2.7144	3.7615	3.8424	4.0087	11.0845	10.4414	0.7202	45.1399	0	0	3.7272	3.865	11.6165
AT1G61520	1.1.2.01	PS.lightreaction.photosystem I.LHC-I	LHCA3 (Photosystem I light harvesting complex gene 3); chlorophyll binding PSI type III chlorophyll a/b-binding protein (Lhca3*1) similar to LHCA2 (Photosystem I light harvesting complex gene 2), chlorophyll binding [Arabidopsis thaliana] (TAIR:AT3G61470.	photosystem I light harvesting complex gene 3	0	1.6706	1.4822	0	0	0	0	0	0	3.1528	3.8733	0	3.3589	1.4418	0	0	0	0	0	8.674	0	0	0	0	0	0	0	0	0	0	0	0	0	0	0	0	0	0	0	0	0	0	0	3.8353	0
AT1G61520	1.1.2.01	PS.lightreaction.photosystem I.LHC-I	LHCA3 (Photosystem I light harvesting complex gene 3); chlorophyll binding PSI type III chlorophyll a/b-binding protein (Lhca3*1) similar to LHCA2 (Photosystem I light harvesting complex gene 2), chlorophyll binding [Arabidopsis thaliana] (TAIR:AT3G61470.	photosystem I light harvesting complex gene 3	0	0	0	0	0	0	0	0	0	0	0	0	0	0	0	0	0	0	0	0	0	0	0	0	0.77	0	0	0	0	0.77	0	0	1.6421	0	0	0	0	0	0	1.6421	0	0	0	0	0
AT1G63680	35.1	not assigned.no ontology	PDE316 (PIGMENT DEFECTIVE EMBRYO); ATP binding / ligase mutant has Pale seeds and seedlings; Similar to Bacterial mur E Protein similar to Os10g0548900 [Oryza sativa (japonica cultivar-group)] (GB:NP_001065308.1); similar to MurE synthetase [Physcomitrell	acid-amino acid ligases;ligases;ATP binding;ATP binding;ligases	0	0.4131	0.8538	0	0	0	0	0	0	1.2669	0	0.7489	0.9038	0	0	0	0	0	0	1.6527	0	1.3751	0	0	0	0	0	0	0	1.3751	0	0.9846	0	0	0	0	0	0	0	0.9846	0	0	0.3294	0	0
AT1G64770	35.2	not assigned.unknown	similar to unknown protein [Arabidopsis thaliana] (TAIR:AT1G55370.2); similar to Os03g0158300 [Oryza sativa (japonica cultivar-group)] (GB:NP_001049021.1); similar to Hypothetical protein [Oryza sativa (japonica cultivar-group)] (GB:AAN06836.1); contain	NDH-dependent cyclic electron flow 1	0	0.2197	0	0	0	0	0	0	0	0.2197	0.2768	0.1408	0	0	0	0	0	0	0	0.4176	0.1354	0.3784	0	0	0	0	0	0	0	0.5138	0.1103	0.2869	0	0	0	0	0	0	0	0.3972	0	0	0	0.3212	0.4507
AT1G65260	35.1	not assigned.no ontology	PTAC4 (PLASTID TRANSCRIPTIONALLY ACTIVE4) Identical to Probable membrane-associated 30 kDa protein, chloroplast precursor [Arabidopsis Thaliana] (GB:O80796); similar to Membrane-associated 30 kDa protein, chloroplast precursor (M30) (GB:Q03943); similar	plastid transcriptionally active 4	0	3.726	1.3744	0.1694	0	0	0	0	0	5.2698	6.0219	3.9647	1.4047	0	0	0	0	0	0	11.3913	4.5494	3.3868	0.3574	0.0719	0	0	0	0	0	8.3655	5.5016	3.9366	0.566	0	0	0	0	0	0	10.0042	0	0	0.5877	0.9416	0.7849
AT1G65410	34.16	transport.ABC transporters and multidrug resistance systems	ATNAP11 (Arabidopsis thaliana non-intrinsic ABC protein 11) member of NAP subfamily Identical to Non-intrinsic ABC protein 11, chloroplast precursor (NAP11) [Arabidopsis Thaliana] (GB:Q9AT00;GB:O80812;GB:Q84JX9); similar to ATNAP3 (Arabidopsis thaliana no	non-intrinsic ABC protein 11	0	0	0	0	0	0	0	0.1231	0.771	0.8941	0	0	0	0	0	0	0	0.0936	1.0746	1.1682	0	0	0	0	0	0	0	0	1.3205	1.3205	0	0	0	0	0	0	0	0.3155	1.3146	1.6301	0	0	0	0	0
AT1G67090	1.3.02	PS.calvin cyle.rubisco small subunit	ribulose bisphosphate carboxylase small chain 1A / RuBisCO small subunit 1A (RBCS-1A) (ATS1A) Identical to Ribulose bisphosphate carboxylase small chain 1A, chloroplast precursor (EC 4.1.1.39) (RuBisCO small subunit 1A) (RBCS-1A) [Arabidopsis Thaliana] (	ribulose bisphosphate carboxylase small chain 1A	0	1.2825	1.9123	1.7223	2.0102	4.4371	3.3561	7.6496	12.1231	34.4932	0.525	0.5803	0.8745	1.7182	1.7541	4.1399	4.0653	6.0696	12.6185	32.3454	0.6031	0.6707	0	0.2124	0	2.4833	2.3928	5.9494	16.8362	29.1479	0	0.7027	0.2004	0.116	1.1255	2.5946	2.6088	6.4217	15.9915	29.7612	0	0	1.7772	2.7408	6.3537
AT1G68560	26.03	misc.gluco-, galacto- and mannosidases	ATXYL1/XYL1 (ALPHA-XYLOSIDASE 1); alpha-N-arabinofuranosidase/ hydrolase, hydrolyzing O-glycosyl compounds / xylan 1,4-beta-xylosidase Encodes a bifunctional alpha-l-arabinofuranosidase/beta-d-xylosidase that belongs to family 3 of glycoside hydrolases. I	alpha-xylosidase 1	0	0	0	0	0	0	0	0	0	0	0	0	0	0	0	0	0	0	0	0	0	0	0	0	0	0	0	0	0	0	0	0	0	0	0	0	0	0	0	0	0	0	0	0	0
AT1G68560	2.2.2.1	major CHO metabolism.degradation.starch.starch cleavage	ATXYL1/XYL1 (ALPHA-XYLOSIDASE 1); alpha-N-arabinofuranosidase/ hydrolase, hydrolyzing O-glycosyl compounds / xylan 1,4-beta-xylosidase Encodes a bifunctional alpha-l-arabinofuranosidase/beta-d-xylosidase that belongs to family 3 of glycoside hydrolases. I	alpha-xylosidase 1	0	0	0	0	0	0	0	0	0	0	0	0	0	0	0	0	0	0	0	0	0	0	0	0	0	0	0	0	0	0	0	0	0	0	0	0	0	0	0	0	0	0	0	0	0
AT1G69200	2.2.1.01	major CHO metabolism.degradation.sucrose.fructokinase	pfkB-type carbohydrate kinase family protein similar to pfkB-type carbohydrate kinase family protein [Arabidopsis thaliana] (TAIR:AT3G54090.1); similar to putative kinase [Oryza sativa (japonica cultivar-group)] (GB:AAT81682.1); contains InterPro domain	fructokinase-like 2	0	0	0	0	0	0	0	0	0	0	0	0.2966	0	0	0	0	0	0	0	0.2966	0	0.8258	0	0	0	0	0	0	0	0.8258	0	0.3404	0	0	0	0	0	0	0	0.3404	0	0	0	0	0
AT1G71500	26.3	misc. other Ferredoxins and Rieske domain	Rieske (2Fe-2S) domain-containing protein similar to Rieske [2Fe-2S] domain, putative [Oryza sativa (ISS) [Ostreococcus tauri] (GB:CAL51406.1); similar to Os11g0242400 [Oryza sativa (japonica cultivar-group)] (GB:NP_001067589.1); contains InterPro domain	Rieske (2Fe-2S) domain-containing protein	0	0.2866	0.1978	0.129	0.269	0.0585	0	0.1902	0.1873	1.3184	0.6163	0.4478	0.2865	0.2579	0.3136	0.0607	0.0942	0.1075	0.3767	2.5612	0.4233	0.4965	0.3077	0.2465	0.2166	0	0	0.0761	0.5182	2.2849	0.2784	0.4117	0.3238	0.2838	0.1779	0.0496	0	0.1941	0.5397	2.259	0	0	0	0.2222	0.6478
AT1G72320	35.1.12	not assigned.no ontology.pumilio/Puf RNA-binding domain-containing protein	APUM23 (ARABIDOPSIS PUMILIO 23); RNA binding similar to Os10g0390100 [Oryza sativa (japonica cultivar-group)] (GB:NP_001064503.1); similar to Predicted RNA-binding protein, contains Pumilio domains (ISS) [Ostreococcus tauri] (GB:CAL52476.1); contains Int	pumilio 23	0	0	0	0	0	0	0	0	0	0	0	0	0	0	0	0	0	0	0	0	0	0	0	0	0	0	0	0	0	0	0	0	0	0	0	0	0	0	0	0	0	0	0	0	0
AT1G73990	29.5	protein.degradation	SPPA (signal peptide peptidase); protease IV/ serine-type endopeptidase Encodes a putative protease SppA (SppA). similar to signal peptide peptidase SppA, 67K type [Solibacter usitatus Ellin6076] (GB:YP_829050.1); similar to Os02g0728100 [Oryza sativa (ja	signal peptide peptidase	0	0	0	0	0	0	0.5218	0.5453	0.4037	1.4708	0	0.1428	0	0	0	0.1733	0.6211	0.561	0.6671	2.1653	0	0.1135	0	0	0	0	0.0801	1.6581	1.8492	3.7009	0	0	0	0	0	0	0	0.7991	1.6783	2.4774	0	0	0	0	0
AT1G74070	31.3.01	cell.cycle.peptidylprolyl isomerase	peptidyl-prolyl cis-trans isomerase cyclophilin-type family protein similar to peptidyl-prolyl cis-trans isomerase [Arabidopsis thaliana] (TAIR:AT5G35100.1); similar to Os01g0111100 [Oryza sativa (japonica cultivar-group)] (GB:NP_001041801.1); similar to	Cyclophilin-like peptidyl-prolyl cis-trans isomerase family protein	0	0	0	0	0	0	0.0492	0.4115	0.0682	0.5289	0	0	0	0	0	0	0	0	0	0	0	0	0	0	0	0	0.0248	0.4804	0.3404	0.8456	0	0	0	0	0	0	0	1.496	0.2528	1.7488	0	0	0	0	0
AT1G74470	16.1.1	secondary metabolism.isoprenoids.non-mevalonate pathway	geranylgeranyl reductase Encodes for a multifunctional protein with geranylgeranyl reductase activity shown to catalyze the reduction of prenylated geranylgeranyl-chlorophyll a to phytyl-chlorophyll a (chlorophyll a) and free geranylgeranyl pyrophosphate	Pyridine nucleotide-disulphide oxidoreductase family protein	0	0.3637	0.509	0.598	1.055	1.5427	1.6472	0.9533	0.4571	7.126	0.1393	0.1141	0.2208	0.5274	1.047	1.5188	1.5399	0.6192	0.3631	6.0896	0.1566	0.4965	0.5236	0.5616	0.5559	1.1087	1.4232	0.7831	1.2001	6.8093	0.1282	0.3582	0.5492	0.7094	0.9147	1.1357	1.8211	0.8693	1.0303	7.5161	0	0	0.1906	0.9198	1.777
AT1G74850	27.3	RNA.regulation of transcription	PTAC2 (PLASTID TRANSCRIPTIONALLY ACTIVE2); binding Present in transcriptionally active plastid chromosomes. Involved in plastid gene expression. similar to pentatricopeptide (PPR) repeat-containing protein [Arabidopsis thaliana] (TAIR:AT5G02860.1); simila	plastid transcriptionally active 2	0	0.6072	1.2362	0	0	0	0	0	0	1.8434	0	1.1393	1.2918	0	0	0	0	0	0	2.4311	0	1.5496	0.4867	0	0	0	0	0	0	2.0363	0	1.4927	0.7731	0	0	0	0	0	0	2.2658	0	0	0.4249	0.6433	0
AT1G74970	29.2.2	protein.synthesis.misc ribososomal protein	RPS9 (RIBOSOMAL PROTEIN S9); structural constituent of ribosome ribosomal protein S9, nuclear encoded component of the chloroplast ribosome Identical to 30S ribosomal protein S9, chloroplast precursor (RPS9) [Arabidopsis Thaliana] (GB:Q9XJ27); similar to	ribosomal protein S9	0	0.0763	3.5937	3.5838	3.3508	3.7403	4.7629	5.2227	3.0774	27.4079	0	0.8802	9.035	4.9595	3.6539	4.1095	4.4384	3.0166	1.8488	31.9419	0	0	0	0	0	0.2891	1.1791	4.6414	8.8764	14.986	0	0	1.3718	2.1477	2.4601	2.8585	5.1285	8.0586	8.6292	30.6544	0	0	10.6817	8.1974	5.9351
AT1G75920	33.99	development.unspecified	family II extracellular lipase 5 (EXL5) similar to EXL4 (extracellular lipase 4), acyltransferase/ carboxylic ester hydrolase/ lipase [Arabidopsis thaliana] (TAIR:AT1G75910.1); similar to Lipolytic enzyme, G-D-S-L [Medicago truncatula] (GB:ABE88162.1); c	GDSL-like Lipase/Acylhydrolase superfamily protein	0	0	0	0	0	0	0	0	2.1737	2.1737	0	0	0	0	0	0	0	0	0	0	0	0	0	0	0	0	0	0	0	0	0	0	0	0	0	0	0	0	0	0	0	0	0	0	0
AT1G76030	34.1.01	transport.p- and v-ATPases.H+-transporting two-sector ATPase	(VACUOLAR ATP SYNTHASE SUBUNIT B1); hydrogen ion transporting ATP synthase, rotational mechanism Encodes the vacuolar ATP synthase subunit B1. This subunit was shown to interact with the gene product of hexokinase1 (ATHXK1). This interaction, however, is	ATPase, V1 complex, subunit B protein	0	0	0	0	1.7299	0	0.2425	0.7181	0	2.6905	0	0	0	0	1.1615	0	0	0.3088	0	1.4703	0	0	0	0	0	0	0	0	0	0	0	0	0	0	0.9386	0	0	0.4045	0	1.3431	0	0	0	0	0
AT1G77490	21.2.1	redox.ascorbate and glutathione.ascorbate	TAPX; L-ascorbate peroxidase Encodes a chloroplastic thylakoid ascorbate peroxidase tAPX. Ascorbate peroxidases are enzymes that scavenge hydrogen peroxide in plant cells. Eight types of APX have been described for Arabidopsis: three cytosolic (APX1, AP	thylakoidal ascorbate peroxidase	0	0	0.0626	0	0	0	0.1833	0	0	0.2459	0.106	0.1655	0.0654	0	0	0.0795	0.093	0	0	0.5094	0.1323	0.4258	0.0709	0	0	0	0	0	0.4019	1.0309	0	0.107	0	0	0	0	0	0.1542	0.5086	0.7698	0	0	0	0	0.1446
AT1G78630	29.2.2	protein.synthesis.misc ribososomal protein	EMB1473 (EMBRYO DEFECTIVE 1473); structural constituent of ribosome Identical to 50S ribosomal protein L13, chloroplast precursor (CL13) (RPL13) [Arabidopsis Thaliana] (GB:Q9SYL9); similar to ribosomal protein L13 family protein [Arabidopsis thaliana] (T	Ribosomal protein L13 family protein	0	2.9215	3.2662	2.506	0	0	0	0	0	8.6937	7.1572	3.3944	3.0249	2.3228	0.3749	0	0	0	0	16.2742	3.9804	4.0431	2.4844	0.9693	0.5937	0	0.6386	0	1.6629	14.3724	5.2166	4.8165	2.4266	1.2098	1.2196	0	0	0	0.7449	15.634	0	0	0	0	0
AT1G78900	34.1	transport.p- and v-ATPases	VHA-A; ATP binding / hydrogen ion transporting ATP synthase, rotational mechanism Encodes catalytic subunit A of the vacuolar ATP synthase. Mutants are devoid of vacuolar ATPase activity as subunit A is encoded only by this gene and show strong defects i	vacuolar ATP synthase subunit A	0	0	0	0	2.5277	0	0.3578	1.7628	0	4.6483	0	0	0	0	1.4848	0	0.1182	1.0959	0	2.6989	0	0	0	0	0	0	0	0	0	0	0	0	0	0	1.2572	0	0	0.1058	0	1.363	0	0	0	0	0
AT1G79040	1.1.1.2	PS.lightreaction.photosystem II.PSII polypeptide subunits	PSBR (photosystem II subunit R) Encodes for the 10 kDa PsbR subunit of photosystem II (PSII). This subunit appears to be involved in the stable assembly of PSII, particularly that of the oxygen-evolving complex subunit PsbP. Mutants defective in this gene	photosystem II subunit R	0	0.1242	0.4977	0.3991	0	0	0	0.0934	0	1.1144	0.6224	0.8532	0.2515	0.4468	0	0	0	0	0	2.1739	0	0.4215	0.8883	0.366	0	0	0	0.4698	0	2.1456	0.0633	0.11	0.84	0.7515	0	0	0	0.2171	0	1.9819	0	0	0	0.5514	0
AT1G79520	34.12	transport.metal	cation efflux family protein similar to cation efflux family protein [Arabidopsis thaliana] (TAIR:AT1G16310.1); similar to cation diffusion facilitator 9 [Stylosanthes hamata] (GB:AAO38708.1); contains InterPro domain Cation efflux protein; (InterPro:IPR	Cation efflux family protein	0	0	0	0	0	0	0	0	0	0	0	0	0	0	0	0	0	0	2.2824	2.2824	0	0	0	0	0	0	0	0	0	0	0	0	0	0	0	0	0	0	0	0	0	0	0	0	0
AT1G79550	4.01	glycolysis.phosphoglycerate kinase	PGK (PHOSPHOGLYCERATE KINASE) Encodes cytosolic phosphoglycerate kinase (PGK). similar to PGK1 (PHOSPHOGLYCERATE KINASE 1), phosphoglycerate kinase [Arabidopsis thaliana] (TAIR:AT3G12780.1); similar to phosphoglycerate kinase, putative [Arabidopsis thalia	phosphoglycerate kinase	0	0	0	0	0	0	0	0	0	0	0	0	0	0	0	0	0	0	0	0	0	0	0	0	0	0	0	0	0	0	0	0	0	0	0	0	0	0	0	0	0	0	0	0	0
AT1G79560	29.5.07	protein.degradation.metalloprotease	EMB1047/FTSH12 (EMBRYO DEFECTIVE 1047); ATP-dependent peptidase/ ATPase/ metallopeptidase encodes an FtsH protease that is localized to the chloroplast similar to FTSH1 (FtsH protease 1), ATP-dependent peptidase/ ATPase/ metallopeptidase [Arabidopsis thal	FTSH protease 12	0	0.3881	1.5901	0.0928	0	0	0	0	0	2.071	0.8225	0.6713	2.4334	0.0904	0	0	0	0	0	4.0176	0.2989	0.7437	1.1147	0	0	0	0	0	0	2.1573	0.3861	0.9935	1.513	0	0	0	0	0	0	2.8926	0	0	0.3696	0.6724	0
AT1G79850	29.2.1.1	protein.synthesis.mito/plastid ribosomal protein.plastid	RPS17 (ribosomal protein S17); structural constituent of ribosome nuclear-encoded 30S chloroplast ribosomal protein S17 Identical to 30S ribosomal protein S17, chloroplast precursor (CS17) (RPS17) [Arabidopsis Thaliana] (GB:P16180); similar to EMB1129 (EM	ribosomal protein S17	0	0	0	0	0	0	0	0	0	0	0	0	0	0	0	0	0	0	0	0	0	0	0	0	0	0	0	0	0.1298	0.1298	0	0	0	0	0	0	0	0.2789	0	0.2789	0	0	0	0	0
AT1G80590	27.3.32	RNA.regulation of transcription.WRKY domain transcription factor family	WRKY66 (WRKY DNA-binding protein 66); transcription factor member of WRKY Transcription Factor; Group III Identical to Probable WRKY transcription factor 66 (WRKY DNA-binding protein 66) (WRKY66) [Arabidopsis Thaliana] (GB:Q9M8M6); similar to WRKY63 (WRKY	WRKY DNA-binding protein 66	0	0	0	0	0	0	0	0	0	0	0	0	0	0	0	0	0	0	0	0	0	0	0	0	0	0	0	0	0	0	0	0	0	0	0	0	0	0	0	0	0	0	0	0	0
AT2G01110	35.1	not assigned.no ontology	APG2 (ALBINO AND PALE GREEN 2) mutant is Albino and pale green; Chloroplast Protein Translocation (tatC) similar to TatC [Pisum sativum] (GB:AAK93948.1); contains InterPro domain Sec-independent periplasmic protein translocase; (InterPro:IPR002033)	Sec-independent periplasmic protein translocase	0	0	0	0	0	0	0	0	0.2077	0.2077	0	0	0	0	0	0	0	0	0.1757	0.1757	0	0	0	0	0	0	0	0	0.8386	0.8386	0	0	0	0	0	0	0	0	0.9282	0.9282	0	0	0	0	0
AT2G01210	30.2.3	signalling.receptor kinases.leucine rich repeat III	leucine-rich repeat transmembrane protein kinase, putative similar to leucine-rich repeat transmembrane protein kinase, putative [Arabidopsis thaliana] (TAIR:AT1G66830.1); similar to leucine-rich repeat transmembrane protein kinase, putative [Arabidopsis	Leucine-rich repeat protein kinase family protein	0	0	2.0741	0	0	0	0	0	2.6374	4.7115	0	0	0	0	0	0	0	3.2519	0	3.2519	0	0	0	0	0	0	0	0	0	0	0	0	0	0	0	0	0	0	3.6146	3.6146	0	0	0	0	0
AT2G05070	1.1.1.01	PS.lightreaction.photosystem II.LHC-II	LHCB2.2 (Photosystem II light harvesting complex gene 2.2); chlorophyll binding Encodes Lhcb2.2. Belongs to the Lhc super-gene family encodes the light-harvesting chlorophyll a/b-binding (LHC) proteins that constitute the antenna system of the photosynth	photosystem II light harvesting complex gene 2.2	0	0	0	0	3.2602	0	4.691	5.7756	0	13.7268	0	0	0	0	3.1155	3.3007	2.5391	2.818	0	11.7733	4.5468	3.7864	0	1.5846	2.7554	1.7499	1.5267	8.4831	1.6591	26.092	3.7148	3.5056	2.6018	2.3061	1.6197	0.7482	4.3191	4.0632	1.8427	24.7212	0	0	0	0	0
AT2G05100	1.1.1.01	PS.lightreaction.photosystem II.LHC-II	LHCB2.1 (Photosystem II light harvesting complex gene 2.1); chlorophyll binding Lhcb2.1 protein encoding a subunit of the light harvesting complex II. Member of a gene family with high degree of sequence similarity. Initially LHCB2.3 was considered as a s	photosystem II light harvesting complex gene 2.1	0	11.7285	14.2769	6.5043	6.0946	10.298	2.4243	2.2983	2.0577	55.6826	8.9945	9.6086	9.0329	8.526	6.7396	5.2795	5.1001	4.8384	2.0161	60.1357	4.7702	6.4757	6.8019	2.9655	2.802	2.5814	2.4195	0	2.4056	31.2218	7.4901	7.0015	4.7157	3.8654	1.866	2.9056	1.3014	2.5108	1.5134	33.1699	0	0	4.9112	24.5579	37.616
AT2G07698	9.09	mitochondrial electron transport / ATP synthesis.F1-ATPase	ATP synthase alpha chain, mitochondrial, putative Identical to ATP synthase subunit alpha, mitochondrial (EC 3.6.3.14) (ATPA) [Arabidopsis Thaliana] (GB:P92549;GB:Q8S890); similar to ATP synthase subunit alpha, mitochondrial (GB:P22201); similar to F1-AT	ATPase, F1 complex, alpha subunit protein	0	0	0	0	0	1.0348	2.3354	1.5619	0	4.9321	0	0	0	0	0	0.5585	0.6694	1.3876	0.4052	3.0207	0	0	0	0	0	0	0	0	3.4773	3.4773	0	0	0	0	0	0	0	0	1.628	1.628	0	0	0	0	0
AT2G07707	35.2	not assigned.unknown	Identical to Hypothetical protein ymf19 (ORFB) (YMF19) [Arabidopsis Thaliana] (GB:P93303;GB:Q4PL89); similar to Hypothetical protein ymf19 (ORF158) (GB:Q03152); contains InterPro domain ATPase, F0 complex, subunit 8, mitochondrial, plant; (InterPro:IPR0	Plant mitochondrial ATPase, F0 complex, subunit 8 protein	0	0	0	0	0	0	0.5172	0	0	0.5172	0	0	0	0	0	0	0	0	0	0	0	0	0	0	0	0	0	0	0	0	0	0	0	0	0	0	0	0	0	0	0	0	0	0	0
AT2G13360	1.2.3	PS.aminotransferases peroxisomal	AGT (ALANINE:GLYOXYLATE AMINOTRANSFERASE) Encodes a peroxisomal photorespiratory enzyme that catalyzes transamination reactions with multiple substrates. It is involved in photorespiration. Identical to Serine--glyoxylate aminotransferase (EC 2.6.1.45) (A	alanine:glyoxylate aminotransferase	0	0	0	0	0	0.1846	0	3.8095	4.6971	8.6912	0	0	0	0	0	0	0.2763	1.6672	4.3125	6.256	0	0	0	0	0	0	0.2957	1.5583	4.7639	6.6179	0	0	0	0	0	0	0.7797	4.2931	5.7155	10.7883	0	0	0	0.1698	0.7607
AT2G13360	13.1.1.3.011	amino acid metabolism.synthesis.central amino acid metabolism.alanine.alanine-glyoxylate aminotransferase	AGT (ALANINE:GLYOXYLATE AMINOTRANSFERASE) Encodes a peroxisomal photorespiratory enzyme that catalyzes transamination reactions with multiple substrates. It is involved in photorespiration. Identical to Serine--glyoxylate aminotransferase (EC 2.6.1.45) (A	alanine:glyoxylate aminotransferase	0	0	0	0	0	0.1846	0	3.8095	4.6971	8.6912	0	0	0	0	0	0	0.2763	1.6672	4.3125	6.256	0	0	0	0	0	0	0.2957	1.5583	4.7639	6.6179	0	0	0	0	0	0	0.7797	4.2931	5.7155	10.7883	0	0	0	0.1698	0.7607
AT2G13360	1.2.3	PS.aminotransferases peroxisomal	AGT (ALANINE:GLYOXYLATE AMINOTRANSFERASE) Encodes a peroxisomal photorespiratory enzyme that catalyzes transamination reactions with multiple substrates. It is involved in photorespiration. Identical to Serine--glyoxylate aminotransferase (EC 2.6.1.45) (A	alanine:glyoxylate aminotransferase	0	0	0	0	0	0.2275	1.6209	0	0	1.8484	0	0	0	0	0	0	0.7725	0.9258	0	1.6983	0	0	0	0	0	0	0	0.9171	0	0.9171	0	0	0	0	0	0	0.439	0	2.22	2.659	0	0	0	0	0
AT2G13360	13.1.1.3.011	amino acid metabolism.synthesis.central amino acid metabolism.alanine.alanine-glyoxylate aminotransferase	AGT (ALANINE:GLYOXYLATE AMINOTRANSFERASE) Encodes a peroxisomal photorespiratory enzyme that catalyzes transamination reactions with multiple substrates. It is involved in photorespiration. Identical to Serine--glyoxylate aminotransferase (EC 2.6.1.45) (A	alanine:glyoxylate aminotransferase	0	0	0	0	0	0.2275	1.6209	0	0	1.8484	0	0	0	0	0	0	0.7725	0.9258	0	1.6983	0	0	0	0	0	0	0	0.9171	0	0.9171	0	0	0	0	0	0	0.439	0	2.22	2.659	0	0	0	0	0
AT2G18960	34.1.02	transport.p- and v-ATPases.H+-exporting ATPase	AHA1 (PLASMA MEMBRANE PROTON ATPASE); ATPase plasma membrane proton ATPase Identical to ATPase 1, plasma membrane-type (EC 3.6.3.6) (Proton pump 1) (AHA1) [Arabidopsis Thaliana] (GB:P20649;GB:O64626); similar to AHA3 (Arabidopsis H(+)-ATPase 3), ATPase [A	H(+)-ATPase 1	0	0	0	0	0	0	0	0	0.3554	0.3554	0	0	0	0	0	0	0	0	0.3109	0.3109	0	0	0	0	0	0	0	0	0.5364	0.5364	0	0	0	0	0	0	0	0.471	0.9846	1.4556	0	0	0	0	0
AT2G20260	1.1.2.2	PS.lightreaction.photosystem I.PSI polypeptide subunits	PSAE-2 (photosystem I subunit E-2) Encodes subunit E of photosystem I. Identical to Photosystem I reaction center subunit IV B, chloroplast precursor (PSI-E B) (PSAE2) [Arabidopsis Thaliana] (GB:Q9S714); similar to PSAE-1 (PSA E1 KNOCKOUT) [Arabidopsis th	photosystem I subunit E-2	0	1.83	1.5676	1.4691	1.2374	1.9601	3.1457	3.7317	1.6499	16.5915	2.7754	2.5063	1.6935	1.5723	1.6831	2.1947	3.5389	3.0481	2.0697	21.082	1.3549	2.2098	2.7516	2.3493	1.4613	2.8659	5.1421	6.3194	3.8524	28.3067	1.609	2.5474	2.4732	2.3966	2.1072	1.8958	5.2398	3.9839	4.2072	26.4601	0	0	1.9634	5.9657	6.2592
AT2G20360	9.1.2	mitochondrial electron transport / ATP synthesis.NADH-DH.localisation not clear	catalytic/ coenzyme binding similar to putative NADH:ubiquinone oxidoreductase 39 kDa subunit precursor [Chlamydomonas reinhardtii] (GB:AAQ55458.1); similar to Os02g0816800 [Oryza sativa (japonica cultivar-group)] (GB:NP_001048516.1); contains InterPro d	NAD(P)-binding Rossmann-fold superfamily protein	0	0	0	0	0.5467	0	0	0	0	0.5467	0	0	0	0	0.3384	0	0	0	0	0.3384	0	0	0	0	0	0	0	0	0	0	0	0	0	0.3279	0.5698	0	0	0	0	0.8977	0	0	0	0	0.5563
AT2G20580	29.5.11.20	protein.degradation.ubiquitin.proteasom	AtRPN1a/RPN1A (26S proteasome regulatory subunit S2 1A); binding encoding the RPN subunits of the 26S proteasome similar to AtRPN1b/RPN1B (26S proteasome regulatory subunit S2 1B), binding [Arabidopsis thaliana] (TAIR:AT4G28470.1); similar to putative 26S	26S proteasome regulatory subunit S2 1A	0	0	1.6231	0	0	0	0	0	0	1.6231	0	0	0.4846	0	0	0	0	0	0	0.4846	0	0	0	0	0	0	0	0	0	0	0	0	0	0	0	0	0	0	0	0	0	0	0	0	0
AT2G21170	1.3.05	PS.calvin cycle.TPI	TIM (TRIOSEPHOSPHATE ISOMERASE); triose-phosphate isomerase Encodes a nuclear triosephosphate isomerase. Identical to Triosephosphate isomerase, chloroplast precursor (EC 5.3.1.1) (TIM) (Triose-phosphate isomerase) (TIM) [Arabidopsis Thaliana] (GB:Q9SKP6)	triosephosphate isomerase	0	0	0	0	0	0	0	0	0	0	0	0	0	0	0	0	0	0	0	0	0	0	0	0	0	0	0	0	0	0	0	0	0	0	0	0	0	0	0	0	0	0	0	0	0
AT2G21870	9.09	mitochondrial electron transport / ATP synthesis.F1-ATPase	Identical to Probable ATP synthase 24 kDa subunit, mitochondrial precursor (EC 3.6.3.14) [Arabidopsis Thaliana] (GB:Q9SJ12;GB:Q8LBN3); similar to hypothetical protein MtrDRAFT_AC155898g5v1 [Medicago truncatula] (GB:ABE87707.1)	copper ion binding;cobalt ion binding;zinc ion binding	0	0	0	0	0	0	0.6431	0	0	0.6431	0	0	0	0	0	0	0	0	0	0	0	0	0	0	0	0	0	0	0	0	0	0	0	0	0	0	0.1201	0	0	0.1201	0	0	0	0	0
AT2G24090	29.2.1.1	protein.synthesis.mito/plastid ribosomal protein.plastid	ribosomal protein L35 family protein similar to 50S ribosomal protein L35, chloroplast precursor (CL35) (GB:P23326); contains InterPro domain Ribosomal protein L35; (InterPro:IPR001706)	Ribosomal protein L35	0	0.5829	2.2776	0.9422	0	0	0	0	0	3.8027	4.905	0.8662	3.5384	0.5676	0	0	0	0	0	9.8772	0.5029	1.2459	3.7212	2.5778	1.6169	0	0.3179	0.2519	0.2934	10.5279	1.3834	1.1861	4.5216	2.7684	1.1814	0.2329	0.0907	0.131	0.1408	11.6363	0	0	0.2295	0	0
AT2G24820	29.3.3	protein.targeting.chloroplast	TIC55 (TRANSLOCON AT THE INNER ENVELOPE MEMBRANE OF CHLOROPLASTS 55); oxidoreductase similar to ACD1 (ACCELERATED CELL DEATH 1, PHEOPHORBIDE A OXYGENASE) [Arabidopsis thaliana] (TAIR:AT3G44880.1); similar to Rieske iron-sulfur protein Tic55 [Pisum sativu	translocon at the inner envelope membrane of chloroplasts 55-II	0	0.3489	0.2786	0.0664	0.0507	0.1503	0.2101	0.0924	0	1.1974	0.2184	0.0742	0	0.0855	0.0304	0.1254	0.1475	0	0	0.6814	0.177	0.4213	0.0435	0	0	0	0.0196	0	0.0805	0.7419	0.3488	0.4093	0	0.0278	0	0	0	0	0.5495	1.3354	0	0	0	0	0
AT2G25140	20.2.1	stress.abiotic.heat	CLPB-M/CLPB4/HSP98.7 (HEAT SHOCK PROTEIN 98.7); ATP binding / ATPase Encodes ClpB4, which belongs to the Casein lytic proteinase/heat shock protein 100 (Clp/Hsp100) family. Targeted to the mitochondrion, also referred to as ClpB-m. Transcripts of ClpB4	casein lytic proteinase B4	0	0	0.1003	0	0	0	0	1.3946	0	1.4949	0	0	0.6544	0	0	0	0	0	0.2794	0.9338	0	0	0	0	0	0	0	0	0.2799	0.2799	0	0	0	0	0	0	0	0	0.1798	0.1798	0	0	0	0	0
AT2G26880	27.3.24	RNA.regulation of transcription.MADS box transcription factor family	MADS-box family protein similar to MADS-box family protein [Arabidopsis thaliana] (TAIR:AT2G40210.1); contains domain UNCHARACTERIZED (PTHR11945:SF1); contains domain MADS BOX PROTEIN (PTHR11945)	AGAMOUS-like 41	0	0	0	0	0	0	0	0	0	0	0	0	0	0	0	0	0	0	0	0	0	0	0	0	0	0	0	0	0	0	0	0	0	0	0	0	0	4.9077	0	4.9077	0	0	0	0	0
AT2G27020	29.5.11.20	protein.degradation.ubiquitin.proteasom	PAG1 (20S proteasome alpha subunit G1); peptidase Encodes 20S proteasome subunit PAG1 (PAG1). Identical to Proteasome subunit alpha type 3 (EC 3.4.25.1) (Proteasome subunit alpha type 7) (20S proteasome alpha subunit G-1) (Proteasome component 8) (DiDi 17	20S proteasome alpha subunit G1	0	0	0	0	0	0	1.0388	0	0	1.0388	0	0	0	0	0	0	0.5459	0	0	0.5459	0	0	0	0	0	0	0	0	0	0	0	0	0	0	0	0	0	0	0	0	0	0	0	0	0
AT2G27730	35.2	not assigned.unknown	Identical to Unknown mitochondrial protein At2g27730 [Arabidopsis Thaliana] (GB:Q9ZUX4;GB:Q8LBD1); similar to Os09g0568900 [Oryza sativa (japonica cultivar-group)] (GB:NP_001063974.1); similar to putative F1F0-ATPase inhibitor protein [Oryza sativa (jap	copper ion binding	0	0	0	0	0	0	0	0	0	0	0	0	0	0	0	0	0	0	0	0	0	0	0	0	0	0	0	0	0	0	0	0	0	0	0	0	0	0	0	0	0	0	0	0	0.1605
AT2G28000	1.3.013	PS.calvin cyle.rubisco interacting	CPN60A (chloroplast / 60 kDa chaperonin alpha subunit); ATP binding / protein binding / unfolded protein binding Encodes chaperonin-60 alpha, a molecular chaperone involved in Rubisco folding. Mutants display aberrant chloroplast and embryo development.	chaperonin-60alpha	0	0	0	0.1355	1.4678	14.2142	19.9069	2.0828	1.7932	39.6004	0	0	0	0.2842	1.7818	14.5955	22.0108	1.4529	2.653	42.7782	0	0	0.0681	0	2.7842	12.225	20.0457	4.7898	2.8719	42.7847	0	0	0	0.2081	2.1692	11.4207	25.5284	2.0127	3.8473	45.1864	0	0	0.1565	0.6041	0.7818
AT2G28190	21.6	redox.dismutases and catalases	CSD2 (COPPER/ZINC SUPEROXIDE DISMUTASE 2); copper, zinc superoxide dismutase Encodes a chloroplastic copper/zinc superoxide dismutase CSD2 that can detoxify superoxide radicals. Identical to Superoxide dismutase [Cu-Zn], chloroplast precursor (EC 1.15.1.1	copper/zinc superoxide dismutase 2	0	0	0	0	0	0	0	0	0	0	0	0	0	0	0	0	0	0	0	0	0	0	0	0	0	0	0	0	0	0	0	0	0	0	0	0	0	0	0	0	0	0	0	0	0
AT2G28830	29.5.11.04.02	protein.degradation.ubiquitin.E3.RING	armadillo/beta-catenin repeat family protein / U-box domain-containing protein similar to armadillo/beta-catenin repeat family protein / U-box domain-containing family protein [Arabidopsis thaliana] (TAIR:AT3G46510.1); similar to Spotted leaf protein 11	PLANT U-BOX 12	0	0	0.1221	0.247	0	0	0	0	0	0.3691	0	0	0.1007	0	0	0	0	0	0	0.1007	0	0	0	0	0	0	0	0	0.2598	0.2598	0	0	0	0	0	0	0.0351	0.2764	0.4942	0.8057	0	0	0	0	0
AT2G28900	29.3.2	protein.targeting.mitochondria	OEP16 (OUTER ENVELOPE PROTEIN 16); protein translocase Encodes AtOEP16, a 16-KDa plastid outer membrane protein involved in plastid import of protochlorophyllide oxidoreductase A. Predominantly expressed in leaves and is also inducible by cold treatment.	outer plastid envelope protein 16-1	0	0.5299	1.2806	0	0	0	0	0	0	1.8105	1.2293	0	0.439	0	0	0	0	0	0	1.6683	0.5763	1.3685	0	0	0	0	0	0	0	1.9448	0.6778	1.542	0	0	0	0	0	0	0.211	2.4308	0	0	0	0	0.3662
AT2G30950	29.5.07	protein.degradation.metalloprotease	VAR2 (VARIEGATED 2); ATP-dependent peptidase/ ATPase/ metallopeptidase/ zinc ion binding Metalloprotease that functions in thylakoid membrane biogenesis. Involved in the repair of PSII following damaged incurred during photoinhibition. Forms a complex wit	FTSH2, VAR2	0	0.0719	0.1284	0.5219	1.0529	1.9951	2.554	4.167	4.59	15.0812	0.1071	0.2301	0.6129	1.0243	1.3347	1.7663	2.4578	2.7186	3.4914	13.7432	0.22	0.6546	0.7309	1.1008	1.4339	1.7534	2.101	3.3991	6.6137	18.0074	0.5077	0.6247	0.1668	1.5273	1.2897	1.4382	2.497	3.2932	5.7925	17.1371	0	0	0	0	0
AT2G33040	9.09	mitochondrial electron transport / ATP synthesis.F1-ATPase	ATP synthase gamma chain, mitochondrial (ATPC) Identical to ATP synthase gamma chain, mitochondrial precursor (EC 3.6.3.14) (ATPC) [Arabidopsis Thaliana] (GB:Q96250); similar to ATPC2 (ATP synthase gamma chain 2) [Arabidopsis thaliana] (TAIR:AT1G15700.1)	gamma subunit of Mt ATP synthase	0	0	0	0	0	0.3886	1.0871	0	0	1.4757	0	0	0	0	0	0.137	0.612	0	0	0.749	0	0	0	0	0	0	0.0915	0	0.0801	0.1716	0	0	0	0	0	0.1073	0.8254	0	0.182	1.1147	0	0	0	0	0
AT2G33210	29.6	protein.folding	chaperonin, putative Identical to Chaperonin CPN60-like 1, mitochondrial precursor (HSP60-like 1) [Arabidopsis Thaliana] (GB:Q8L7B5;GB:O49314); similar to chaperonin, putative [Arabidopsis thaliana] (TAIR:AT3G13860.1); similar to HSP60 (Heat shock protei	heat shock protein 60-2	0	0	0	0	0	1.4807	0.9283	1.4637	0.1496	4.0223	0	0	0	0	0	1.189	0.6111	0.3247	6.1361	8.2609	0	0	0	0	0	0	0.0285	0	2.0351	2.0636	0	0	0	0	0	1.1663	1.3831	0.0375	1.9188	4.5057	0	0	0	0	0
AT2G33210	20.2.1	stress.abiotic.heat	chaperonin, putative Identical to Chaperonin CPN60-like 1, mitochondrial precursor (HSP60-like 1) [Arabidopsis Thaliana] (GB:Q8L7B5;GB:O49314); similar to chaperonin, putative [Arabidopsis thaliana] (TAIR:AT3G13860.1); similar to HSP60 (Heat shock protei	heat shock protein 60-2	0	0	0	0	0	1.4807	0.9283	1.4637	0.1496	4.0223	0	0	0	0	0	1.189	0.6111	0.3247	6.1361	8.2609	0	0	0	0	0	0	0.0285	0	2.0351	2.0636	0	0	0	0	0	1.1663	1.3831	0.0375	1.9188	4.5057	0	0	0	0	0
AT2G33450	29.2.1.1	protein.synthesis.mito/plastid ribosomal protein.plastid	50S ribosomal protein L28, chloroplast (CL28) Identical to 50S ribosomal protein L28, chloroplast precursor (CL28) (RPL28) [Arabidopsis Thaliana] (GB:O22795;GB:Q8VY79); similar to 50S ribosomal protein L28, chloroplast precursor (CL28) (GB:P30956); conta	Ribosomal L28 family	0	0	1.2939	0	0	0	0	0	0	1.2939	1.3297	0	1.4047	0	0	0	0	0	0	2.7344	0	0.777	0	0	0	0	0	0	0	0.777	0.3737	0.2169	0.7589	0	0	0	0	0	0	1.3495	0	0	0	0	0
AT2G33800	29.2.1.99	protein.synthesis.mito/plastid ribosomal protein.unknown	ribosomal protein S5 family protein Identical to 30S ribosomal protein S5, chloroplast precursor (rps5) [Arabidopsis Thaliana] (GB:P93014); similar to ribosomal protein S5 family protein [Arabidopsis thaliana] (TAIR:AT1G64880.1); similar to 30S ribosomal	Ribosomal protein S5 family protein	0	0	2.0297	2.3199	2.9798	4.4716	2.1033	3.4966	1.3165	18.7174	0.2502	1.3614	5.2709	4.2233	3.7676	4.8198	3.3872	2.7398	1.1238	26.944	0	0	0	0	0	0	1.2403	3.4424	1.4318	6.1145	0	1.0926	2.9459	2.5582	2.414	1.6564	2.2203	2.8435	1.8797	17.6106	0	0	6.6861	3.6724	2.5276
AT2G34420	1.1.1.01	PS.lightreaction.photosystem II.LHC-II	LHB1B2 (Photosystem II light harvesting complex gene 1.5); chlorophyll binding Photosystem II type I chlorophyll a/b-binding protein similar to CAB1 (CHLOROPHYLL A/B BINDING PROTEIN 1), chlorophyll binding [Arabidopsis thaliana] (TAIR:AT1G29930	photosystem II light harvesting complex gene B1B2	0	0	0	0	0	0	0	1.5187	0	1.5187	0	0	0	0	2.8699	4.6618	0.545	1.1481	0	9.2248	0.8853	0	0.1807	0.4767	1.9869	0	3.0963	0	1.7532	8.3791	0	0	0.6096	0	0.4215	2.2286	0	1.4399	0	4.6996	0	0	0	0	0
AT2G34430	1.1.1.01	PS.lightreaction.photosystem II.LHC-II	LHB1B1 (Photosystem II light harvesting complex gene 1.4); chlorophyll binding Photosystem II type I chlorophyll a/b-binding protein similar to CAB1 (CHLOROPHYLL A/B BINDING PROTEIN 1), chlorophyll binding [Arabidopsis thaliana] (TAIR:AT1G29930	light-harvesting chlorophyll-protein complex II subunit B1	0	12.0662	14.83	14.6145	8.7792	9.2591	8.4937	10.4712	6.8002	85.3141	11.5819	14.012	14.1733	14.7648	6.0455	5.9837	8.3084	8.7335	7.1901	90.7932	6.2557	8.0921	6.8517	6.7711	5.6494	6.8629	5.78	10.3941	4.0115	60.6685	9.4672	9.3023	4.6732	4.7169	2.2705	0	4.9251	4.444	3.018	42.8172	0	0	19.2255	44.8901	47.7429
AT2G34640	27.3	RNA.regulation of transcription	PTAC12 (PLASTID TRANSCRIPTIONALLY ACTIVE12) Present in transcriptionally active plastid chromosomes. Involved in plastid gene expression. similar to hypothetical protein MtrDRAFT_AC144478g3v1 [Medicago truncatula] (GB:ABE93314.1)	plastid transcriptionally active 12	0	0.063	2.7125	0	0	0	0	0	0	2.7755	0	0.8256	1.0558	0	0	0	0	0	0	1.8814	0	1.196	0.4072	0	0	0	0	0	0	1.6032	0	0.8134	1.4328	0	0	0	0	0	0	2.2462	0	0	0.4156	0.8502	0
AT2G35410	27.4	RNA.RNA binding	33 kDa ribonucleoprotein, chloroplast, putative / RNA-binding protein cp33, putative similar to RNA recognition motif (RRM)-containing protein [Arabidopsis thaliana] (TAIR:AT4G09040.1); similar to RNA-binding re (GB:ABE85149.1); contains InterPro domain	RNA-binding (RRM/RBD/RNP motifs) family protein	0	0	0.269	0.1424	0.077	0	0.4317	0	0	0.9201	0	0.4218	1.835	0.5382	0.2106	0.0885	0.2156	0.1779	0.0724	3.56	0	0	0	0	0	0	0	0	0	0	0	0	0.5948	0.3069	0.1448	0	0	0.1164	1.1294	2.2923	0	0	0.9015	0.9156	0.8744
AT2G37400	35.1	not assigned.no ontology	chloroplast lumen common family protein similar to chloroplast lumen common family protein [Arabidopsis thaliana] (TAIR:AT3G53560.1); similar to TPR repeat [Medicago truncatula] (GB:ABE81686.1); contains InterPro domain Tetratricopeptide region; (InterPr	Tetratricopeptide repeat (TPR)-like superfamily protein	0	0	0.4881	0	0	0	0	0	0	0.4881	0	0.108	0.3189	0	0	0	0	0	0	0.4269	0	0.1585	0.1252	0	0	0	0	0	0	0.2837	0	0	0.3114	0	0	0	0	0	0	0.3114	0	0	0	0	0
AT2G37690	23.1.2.06	nucleotide metabolism.synthesis.purine.AIR carboxylase	phosphoribosylaminoimidazole carboxylase, putative / AIR carboxylase, putative similar to phosphoribosylaminoimidazole carboxylase family protein / AIR carboxylase family protein [Arabidopsis thaliana] (TAIR:AT2G05140.1); similar to aminoimidazole ribonu	phosphoribosylaminoimidazole carboxylase, putative / AIR carboxylase, putative	0	0	0	0	0	0	0.1589	4.7828	0	4.9417	0	0	0	0	0	0	0.3558	2.8838	0.2342	3.4738	0	0	0	0	0	0	0	4.1617	0.1675	4.3292	0	0	0	0	0.0692	0	0.1165	4.0681	0.2191	4.4729	0	0	0	0	0
AT2G38040	16.99	secondary metabolism.unspecified	CAC3 (acetyl co-enzyme A carboxylase carboxyltransferase alpha subunit); acetyl-CoA carboxylase encodes the carboxyltransferase alpha subunit of acetyl-CoA carboxylase, involved in de novo fatty acid biosynthesis similar to unknown protein [Arabidopsis th	acetyl Co-enzyme a carboxylase carboxyltransferase alpha subunit	0	0	0.8856	0.652	0.1743	1.0148	2.4442	2.2638	3.8929	11.3276	0	0.0477	0.9785	0.6338	0.1627	0.361	2.5877	4.6093	4.5912	13.9719	0	0.0715	0.7604	0.0867	0	0.4969	1.6442	7.1774	7.1785	17.4156	0	0	0.2223	0.1219	0.0924	0.342	1.4639	6.5454	7.2145	16.0024	0	0	0.5493	1.3925	1.7961
AT2G38040	16.99	secondary metabolism.unspecified	CAC3 (acetyl co-enzyme A carboxylase carboxyltransferase alpha subunit); acetyl-CoA carboxylase encodes the carboxyltransferase alpha subunit of acetyl-CoA carboxylase, involved in de novo fatty acid biosynthesis similar to unknown protein [Arabidopsis th	acetyl Co-enzyme a carboxylase carboxyltransferase alpha subunit	0	0	0	0	0.0876	0	0	4.193	0	4.2806	0	0	0	0	0.0785	0.3054	0	0	0	0.3839	0	0.1528	0	0	0	0	0.6161	0	0	0.7689	0	0	0.3848	0.0983	0.1011	0.2107	0.7378	0	0	1.5327	0	0	0	0	0
AT2G38140	29.2.1.1	protein.synthesis.mito/plastid ribosomal protein.plastid	PSRP4 (PLASTID-SPECIFIC RIBOSOMAL PROTEIN 4); structural constituent of ribosome plastid-specific ribosomal protein 4 (PSRP4) mRNA, complete Identical to 30S ribosomal protein S31, chloroplast precursor (Plastid-specific 30S ribosomal protein 4) (PSRP-4)	plastid-specific ribosomal protein 4	0	0	0	0	0	0	0	0	0	0	0	0	0	0	0	0	0	0	0	0	0	0	0	0	0	0	0	0	0	0	0	0	0	0	0	0	0	0	0	0	0	0	0.3841	0	0
AT2G39470	1.1.1.2	PS.lightreaction.photosystem II.PSII polypeptide subunits	photosystem II reaction center PsbP family protein similar to photosystem II reaction center PsbP family protein [Arabidopsis thaliana] (TAIR:AT3G55330.1); similar to kinase binding protein [Oryza sativa (japonica cultivar-group)] (GB:BAF30961.1); contai	PsbP-like protein 2	0	0	0	0	0	0	0	0.5684	0.6983	1.2667	0.5247	0.5475	0.2836	0	0	0	0.0724	0.4369	1.6749	3.54	0.3904	0.815	0	0	0	0	0	0.2963	2.0396	3.5413	0.7432	0.5752	0	0	0	0	0	0.5052	2.0057	3.8293	0	0	0	0	0
AT2G39730	1.3.013	PS.calvin cyle.rubisco interacting	RCA (RUBISCO ACTIVASE) Rubisco activase, a nuclear-encoded chloroplast protein that consists of two isoforms arising from alternative splicing in most plants. Required for the light activation of rubisco. Identical to Ribulose bisphosphate carboxylase/oxy	rubisco activase	0	0.44	0.6603	0.5641	0.6656	0.9156	1.0985	2.9647	1.1453	8.4541	0.83	0.799	0.8259	0.7133	0.7843	1.1873	1.4627	2.6756	1.5339	10.812	0.6288	0.8176	0.8098	0.7422	1.2361	1.2416	1.4444	5.053	2.9911	14.9646	0.6727	0.9283	0.9105	1.1892	1.3108	1.331	1.9011	5.0208	3.8152	17.0796	0	0	0.5004	0.6791	0
AT2G39730	1.3.013	PS.calvin cyle.rubisco interacting	RCA (RUBISCO ACTIVASE) Rubisco activase, a nuclear-encoded chloroplast protein that consists of two isoforms arising from alternative splicing in most plants. Required for the light activation of rubisco. Identical to Ribulose bisphosphate carboxylase/oxy	rubisco activase	0	0	0	0	0	0	0	0	0	0	0	0	0	0	0	0	0	0	0	0	0	0	0	0	0	0	0	0	0	0	0	0	0	0	0	0	0	0	0	0	0	0	0	0.6276	2.2605
AT2G40030	27.2	RNA.transcription	NRPD1b (nuclear RNA polymerase D 1b); DNA binding / DNA-directed RNA polymerase Encodes one of two alternative largest subunits of a putative plant-specific RNA polymerase IV (aka RNA polymerase D). Required for normal RNA-directed DNA methylation at non	nuclear RNA polymerase D1B	0	0	0	0	0	0	0	0	0	0	0	0	0	0	0	0	0	0	0	0	0	0	0	0	0	0	0	0	0	0	0	0	0	0	0	0	0	0	0	0	0	0	0	0	0
AT2G40300	15.2	metal handling.binding, chelation and storage	ATFER4 (FERRITIN 4); ferric iron binding Identical to Ferritin-4, chloroplast precursor (EC 1.16.3.1) (FER4) [Arabidopsis Thaliana] (GB:Q9S756;GB:Q8WHW5); similar to ATFER3 (FERRITIN 3), ferric iron binding [Arabidopsis thaliana] (TAIR:AT3G56090.1); simi	ferritin 4	0	0.0602	0.3956	1.4658	0.3154	1.5313	6.4366	1.501	0	11.7059	0	0	0	1.2445	0.1828	1.1557	6.9493	1.0903	0	10.6226	0	0	0	0.3369	0	0.5857	4.606	0.1655	0	5.6941	0	0	0	0.2235	0	1.0703	5.4067	0	0	6.7005	0	0	0.2257	1.0311	1.2442
AT2G41220	12.2.1.01	N-metabolism.ammonia metabolism.glutamate synthase.ferredoxin dependent	GLU2 (Glutamate synthase) Encodes a gene whose sequence is similar to ferredoxin dependent glutamate synthase (Fd-GOGAT). Expression is most abundant in root. Identical to Ferredoxin-dependent glutamate synthase 2, chloroplast precursor (EC 1.4.7.1) (Fd-G	glutamate synthase 2	0	0	0	0	0	0	0.8589	0.1637	0	1.0226	0	0	0	0	0	0	0.4306	0.3073	0.1373	0.8752	0	0	0	0	0	0	2.3931	0.2487	2.8168	5.4586	0	0	0	0	0	0	2.2519	1.115	0.3664	3.7333	0	0	0	0	0
AT2G43030	29.2.1.99	protein.synthesis.mito/plastid ribosomal protein.unknown	ribosomal protein L3 family protein Identical to 50S ribosomal protein L3-1, chloroplast precursor (RPL3A) [Arabidopsis Thaliana] (GB:Q9SKX4;GB:Q8LEQ9); similar to RPL3P (ribosomal protein large subunit 3P), structural constituent of ribosome [Arabidopsi	Ribosomal protein L3 family protein	0	0.8547	4.8489	2.0265	0.2969	0.0742	0.0307	0	0	8.1319	0	1.1285	7.0888	1.973	0.2598	0	0	0	0	10.4501	0.101	1.5074	2.4634	1.5276	0.7592	0.0957	0.0812	0	0.1049	6.6404	0.0698	2.1728	3.6735	2.2724	0.608	0.09	0	0	0.1679	9.0544	0	0	0.8796	1.0027	0.4052
AT2G43630	35.2	not assigned.unknown	similar to glycine-rich protein [Arabidopsis thaliana] (TAIR:AT3G59640.2); similar to glycine-rich protein, related [Medicago truncatula] (GB:ABE86768.1)	FUNCTIONS IN: molecular_function unknown; INVOLVED IN: biological_process unknown; LOCATED IN: chloroplast thylakoid membrane, chloroplast, nucleus, chloroplast envelope; EXPRESSED IN: 22 plant structures; EXPRESSED DURING: 13 growth stages; BEST Arabido	0	0	0	0	0	0.4736	0.0727	0	0	0.5463	0	0	0	0	0	0	0	0	0	0	0	0	0	0	0.2521	0	0	0	0	0.2521	0	0	0	0	0	0	0	0	0	0	0	0	0	0.1918	0.3041
AT2G43950	35.2	not assigned.unknown	OEP37; ion channel Constitutes a peptide sensitive ion channel in chloroplast outer membranes. Accumulates in germinating seeds and developing embryos. similar to outer envelope protein [Pisum sativum] (GB:CAB50915.1)	chloroplast outer envelope protein 37	0	0	0	0	0	0	0	0	0	0	0	0	0.0472	0	0	0	0	0	0	0.0472	0	0	0.0589	0	0	0	0	0	0	0.0589	0	0	0.0475	0	0	0	0	0.0533	0.1805	0.2813	0	0	0	0	0.1874
AT2G44050	18.3.02	Co-factor and vitamine metabolism.riboflavin.riboflavin synthase	COS1 (COI1 SUPPRESSOR1); 6,7-dimethyl-8-ribityllumazine synthase 6,7-dimethyl-8-ribityllumazine synthase / DMRL synthase / lumazine synthase / riboflavin synthase [Arabidopsis thaliana]. Identical to 6,7-dimethyl-8-ribityllumazine synthase, chloroplast pr	6,7-dimethyl-8-ribityllumazine synthase / DMRL synthase / lumazine synthase / riboflavin synthase	0	0	0	0	0	0	4.3755	0	0	4.3755	0	0	0	0	0	0	5.4669	0	0	5.4669	0	0	0	0	0	0	3.2623	0	0	3.2623	0	0	0	0	0	0	4.9963	0	0	4.9963	0	0	0	0	0
AT2G44640	35.2	not assigned.unknown	similar to PDE320 (PIGMENT DEFECTIVE 320) [Arabidopsis thaliana] (TAIR:AT3G06960.1); similar to Os01g0251000 [Oryza sativa (japonica cultivar-group)] (GB:NP_001042598.1); similar to unknown protein [Oryza sativa (japonica cultivar-group)] (GB:BAD81221.1	FUNCTIONS IN: molecular_function unknown; INVOLVED IN: biological_process unknown; LOCATED IN: mitochondrion, chloroplast, plasma membrane, plastid, chloroplast envelope; EXPRESSED IN: 23 plant structures; EXPRESSED DURING: 13 growth stages; CONTAINS Int	0	0.1763	0.3199	0.2304	0.1795	0.0917	0	0	0	0.9978	0.3379	0.1724	0.0961	0.0894	0	0	0.036	0	0	0.7318	0.1644	0.4628	0.2688	0.1734	0	0	0	0	0	1.0694	0.4365	0.4159	0.0778	0.4263	0.1301	0.0475	0	0	0	1.5341	0	0	0	0	0.1797
AT2G46820	1.1.2.2	PS.lightreaction.photosystem I.PSI polypeptide subunits	TMP14 (THYLAKOID MEMBRANE PHOSPHOPROTEIN OF 14 KDA) Encodes the P subunit of Photosystem I. About 25% of the TMP14 pool appeared to be phosphorylated, and this ratio is not affected by light. Contains seven phosphorylation sites on threonine residue and c	photosystem I P subunit	0	0.9603	1.6176	2.0048	0	3.0428	0	0	3.1676	10.7931	0.8795	0.768	1.234	1.7125	0.8838	4.6708	3.4137	0	2.5475	16.1098	0	1.1293	1.5016	1.3928	1.0903	4.7588	0	4.2897	6.1881	20.3506	0.2485	0.3662	1.4359	0.6842	0.9341	2.8594	6.5754	3.6843	3.8175	20.6055	0	0	0.5344	2.7954	6.8378
AT2G46820	1.1.2.2	PS.lightreaction.photosystem I.PSI polypeptide subunits	TMP14 (THYLAKOID MEMBRANE PHOSPHOPROTEIN OF 14 KDA) Encodes the P subunit of Photosystem I. About 25% of the TMP14 pool appeared to be phosphorylated, and this ratio is not affected by light. Contains seven phosphorylation sites on threonine residue and c	photosystem I P subunit	0	0	0	0	2.0522	1.3135	4.4396	6.3714	0	14.1767	0	0	0	0	1.7086	0	2.29	4.6851	0	8.6837	0.3589	0.4922	0.5074	0.625	1.2115	0	6.023	2.2451	0	11.4631	0.4064	0.7444	0.3637	2.2255	2.0069	1.0903	0	1.7491	1.5348	10.1211	0	0	0	0	0
AT3G01500	8.03	TCA / org. transformation.carbonic anhydrases	CA1 (CARBONIC ANHYDRASE 1); carbonate dehydratase/ zinc ion binding Identical to Carbonic anhydrase, chloroplast precursor (EC 4.2.1.1) (Carbonate dehydratase) (CA1) [Arabidopsis Thaliana] (GB:P27140;GB:Q8RWW2;GB:Q93VR8); similar to CA2 (BETA CARBONIC AN	carbonic anhydrase 1	0	0.0882	0.0436	0	0	0	0	0	0	0.1318	0	0	0	0	0	0	0	0	0	0	0.1398	0.358	0	0	0	0	0	0	0.7004	1.1982	0	0	0	0	0	0	0	0	0.7648	0.7648	0	0	0	0	0
AT3G02090	29.3.2	protein.targeting.mitochondria	MPPBETA; metalloendopeptidase Identical to Probable mitochondrial-processing peptidase subunit beta, mitochondrial precursor (EC 3.4.24.64) (Beta-MPP) [Arabidopsis Thaliana] (GB:Q42290;GB:Q9SGA7); similar to mitochondrial processing peptidase alpha subun	Insulinase (Peptidase family M16) protein	0	0	0	0	0	0	0	0.448	2.3961	2.8441	0	0	0	0	0	0	0	0.1433	2.3932	2.5365	0	0	0	0	0	0	0	0.1695	2.6246	2.7941	0	0	0	0	0	0	0	1.0343	6.0959	7.1302	0	0	0	0	0
AT3G03710	27.1	RNA.processing	RIF10 (RESISTANT TO INHIBITION WITH FSM 10); 3'-5'-exoribonuclease/ RNA binding / nucleic acid binding Mutants impaired in the expression of this gene have been selected through their resistance to fosmidomycin, a strong inhibitor of DXR, an enzyme of the	polyribonucleotide nucleotidyltransferase, putative	0	0	0	0	0	0	0	0.6231	0.5334	1.1565	0	0	0.4375	0.0692	0.057	0	0.5395	0.637	1.5937	3.3339	0	0	0	0	0	0	0.0715	0.0884	2.6081	2.768	0	0.106	0.1373	0.2148	0.4151	0.0566	0	0.6762	2.2549	3.8609	0	0	0.0831	0.2859	0.6042
AT3G04260	28.1	DNA.synthesis/chromatin structure	PTAC3 (PLASTID TRANSCRIPTIONALLY ACTIVE3); DNA binding similar to pentatricopeptide (PPR) repeat-containing protein [Arabidopsis thaliana] (TAIR:AT2G31400.1); similar to putative chloroplast RNA processing protein [Oryza sativa (japonica cultivar-group)]	plastid transcriptionally active 3	0	0.8195	1.7687	0.0488	0	0	0	0	0	2.637	0	1.6088	2.2369	0	0	0	0	0	0	3.8457	0	2.4873	1.2422	0	0	0	0	0	0	3.7295	0	2.3298	1.9305	0	0	0	0	0	0	4.2603	0	0	1.0414	2.1369	0.155
AT3G04340	29.5.07	protein.degradation.metalloprotease	EMB2458 (EMBRYO DEFECTIVE 2458); ATPase similar to VAR1 (VARIEGATED 1), ATP-dependent peptidase/ ATPase/ metallopeptidase [Arabidopsis thaliana] (TAIR:AT5G42270.1); similar to putative cell division protein FtsH [Photobacterium profundum 3TCK] (GB:ZP_012	FtsHi5	0	0.0872	0.9104	0	0	0	0	0	0	0.9976	0.0702	0.2886	1.1217	0	0	0	0	0	0	1.4805	0.269	0.3294	0.4182	0	0	0	0	0	0	1.0166	0.0928	0.6774	0.6007	0	0	0	0	0	0	1.3709	0	0	0.4402	0.4981	0
AT3G06510	26.03	misc.gluco-, galacto- and mannosidases	SFR2 (SENSITIVE TO FREEZING 2); hydrolase, hydrolyzing O-glycosyl compounds Encodes a protein with beta-glucosidase activity, mutants show increased sensitivity to freezing similar to glycosyl hydrolase family 1 protein / beta-glucosidase, putative (YLS1)	Glycosyl hydrolase superfamily protein	0	0.4668	0.4052	0.1573	0.0747	0.0693	0.088	0.1795	0	1.4408	0.1318	0.1265	0.2951	0	0	0.1132	0.1907	0	0.1497	1.007	0	0.4076	0	0	0	0	0	0	0.1786	0.5862	0.0758	0.0881	0	0	0	0	0	0	0.141	0.3049	0	0	0	0	0
AT3G06690	11.9.4.02	lipid metabolism.lipid degradation.beta-oxidation.acyl CoA DH	acyl-CoA oxidase family similar to ACX3 (ACYL-COA OXIDASE 3), acyl-CoA oxidase [Arabidopsis thaliana] (TAIR:AT1G06290.1); similar to putative acyl-CoA dehydrogenase [Myxococcus xanthus DK 1622] (GB:YP_634556.1); similar to Os06g0354500 [Oryza sativa (jap	acyl-CoA oxidases;oxidoreductases, acting on the CH-CH group of donors;FAD binding;oxidoreductases;acyl-CoA oxidases	0	0	0	0	0	0	0	0	0	0	0	0	0	0	0	0	0	0	0	0	0	0	0	0	0	0	0	0	0	0	0	0	0	0	0	0	0	0	0	0	0	0	0	0	0
AT3G06730	21.01	redox.thioredoxin	thioredoxin family protein similar to ATY2 (Arabidopsis thioredoxin y2), thiol-disulfide exchange intermediate [Arabidopsis thaliana] (TAIR:AT1G43560.1); similar to thioredoxin protein [Nicotiana benthamiana] (GB:AAS80320.1); contains InterPro domain Thi	Thioredoxin z	0	0.2691	1.1064	0	0	0	0	0	0	1.3755	0	0.5801	0.9356	0	0	0	0	0	0	1.5157	0	1.1556	0.6472	0	0	0	0	0	0	1.8028	0	0.7838	1.1109	0	0	0	0	0	0	1.8947	0	0	0.3394	1.2378	0
AT3G08940	1.1.1.01	PS.lightreaction.photosystem II.LHC-II	LHCB4.2 (LIGHT HARVESTING COMPLEX PSII); chlorophyll binding Lhcb4.2 protein (Lhcb4.2, protein involved in the light harvesting complex of phototystem II similar to chlorophyll A-B binding protein CP29 (LHCB4) [Arabidopsis thaliana] (TAIR:AT5G01530.1); si	light harvesting complex photosystem II	0	2.6558	5.351	9.289	2.9049	2.5098	3.7041	6.9176	0	33.3322	7.5273	3.7074	7.285	4.4635	2.051	1.6086	3.2056	9.745	0	39.5934	2.6114	5.9566	2.0263	3.9904	1.11	3.049	4.0283	9.9799	3.0766	35.8285	4.4002	3.6699	2.7609	1.9334	1.7012	1.347	3.6355	8.0199	2.5616	30.0296	0	0	0	21.3965	12.7898
AT3G08940	1.1.1.01	PS.lightreaction.photosystem II.LHC-II	LHCB4.2 (LIGHT HARVESTING COMPLEX PSII); chlorophyll binding Lhcb4.2 protein (Lhcb4.2, protein involved in the light harvesting complex of phototystem II similar to chlorophyll A-B binding protein CP29 (LHCB4) [Arabidopsis thaliana] (TAIR:AT5G01530.1); si	light harvesting complex photosystem II	0	4.847	2.0127	0	2.0802	1.23	0	0	0.3302	10.5001	4.0307	6.469	2.6165	3.1947	3.703	3.9024	2.0687	0	1.7623	27.7473	3.2374	2.6866	5.5648	2.3606	1.0743	0	0	2.4779	0.0727	17.4743	1.0286	2.5154	5.3505	3.6766	2.436	1.7838	0	2.1865	0	18.9774	0	0	5.087	0	7.5311
AT3G10180	31.1	cell.organisation	kinesin motor protein-related similar to ZCF125, microtubule motor [Arabidopsis thaliana] (TAIR:AT1G59540.1); similar to CENPE variant protein [Homo sapiens] (GB:BAE06078.1); contains InterPro domain Kinesin, motor region; (InterPro:IPR001752); contains	P-loop containing nucleoside triphosphate hydrolases superfamily protein	0	0	0	0	0	0	0	0	0	0	0	0	0	0	0	0	0	0	2.9743	2.9743	0	0	0	0	0	0	0	0	0	0	0	0	0	0	0	0	0	0	0	0	0	0	0	0	0
AT3G10860	9.05	mitochondrial electron transport / ATP synthesis.cytochrome c reductase	ubiquinol-cytochrome C reductase complex ubiquinone-binding protein, putative / ubiquinol-cytochrome C reductase complex 8.2 kDa protein, putative similar to ubiquinol-cytochrome C reductase complex ubiquinone-binding protein, putative / ubiquinol-cytoch	Cytochrome b-c1 complex, subunit 8 protein	0	0	0	0	0	0	0	0	1.3085	1.3085	0	0	0	0	0	0	0	0	1.052	1.052	0	0	0	0	0	0	0	0	1.1011	1.1011	0	0	0	0	0	0	0	0	0.8992	0.8992	0	0	0	0	0
AT3G11630	21.05	redox.peroxiredoxin	2-cys peroxiredoxin, chloroplast (BAS1) Identical to 2-cys peroxiredoxin BAS1, chloroplast precursor (EC 1.11.1.15) (BAS1) [Arabidopsis Thaliana] (GB:Q96291;GB:P92938;GB:Q9S7Y0); similar to 2-cys peroxiredoxin, chloroplast, putative [Arabidopsis thaliana	Thioredoxin superfamily protein	0	0	0	0	0	0	0	0	0	0	0	0	0	0	0	0	0	0	0	0	0	0	0	0	0	0	0	0.0389	0.6934	0.7323	0	0	0	0	0	0	0	0.092	0.9791	1.0711	0	0	0	0	0
AT3G12780	4.01	glycolysis.phosphoglycerate kinase	PGK1 (PHOSPHOGLYCERATE KINASE 1); phosphoglycerate kinase nuclear phosphoglycerate kinase (PGK1) similar to PGK (PHOSPHOGLYCERATE KINASE) [Arabidopsis thaliana] (TAIR:AT1G79550.2); similar to phosphoglycerate kinase, putative [Arabidopsis thaliana] (TAIR:	phosphoglycerate kinase 1	0	0.403	0.4291	0.2129	0.0933	0.5167	0.2137	0.8283	0.3027	2.9997	0.5799	0.452	0.2738	0.1505	0.1305	0.0561	0.0921	0.6603	0.3345	2.7297	0.2046	0.3955	0.1525	0.0846	0	0.0277	0	0.2894	1.545	2.6993	0.1959	0.3053	0.0602	0.2226	0.1056	0.1084	0.1673	0.7261	2.5481	4.4395	0	0	0	0	0
AT3G12780	1.3.03	PS.calvin cyle.phosphoglycerate kinase	PGK1 (PHOSPHOGLYCERATE KINASE 1); phosphoglycerate kinase nuclear phosphoglycerate kinase (PGK1) similar to PGK (PHOSPHOGLYCERATE KINASE) [Arabidopsis thaliana] (TAIR:AT1G79550.2); similar to phosphoglycerate kinase, putative [Arabidopsis thaliana] (TAIR:	phosphoglycerate kinase 1	0	0.403	0.4291	0.2129	0.0933	0.5167	0.2137	0.8283	0.3027	2.9997	0.5799	0.452	0.2738	0.1505	0.1305	0.0561	0.0921	0.6603	0.3345	2.7297	0.2046	0.3955	0.1525	0.0846	0	0.0277	0	0.2894	1.545	2.6993	0.1959	0.3053	0.0602	0.2226	0.1056	0.1084	0.1673	0.7261	2.5481	4.4395	0	0	0	0	0
AT3G13120	29.2.1.1	protein.synthesis.mito/plastid ribosomal protein.plastid	30S ribosomal protein S10, chloroplast, putative Identical to 30S ribosomal protein S10, chloroplast precursor (RPS10) [Arabidopsis Thaliana] (GB:Q9LK61); similar to 30S ribosomal protein S10-like [Brassica napus] (GB:AAW22623.1); contains InterPro domai	Ribosomal protein S10p/S20e family protein	0	0	0	0	0	0	0	0	0	0	0	0	0.2535	0	0	0	0	0	0	0.2535	0	0	0	0	0	0	0	0	0.1525	0.1525	0	0	0	0	0	0	0	0.2267	0	0.2267	0	0	3.1814	1.7663	1.0001
AT3G13470	29.6	protein.folding	chaperonin, putative similar to chaperonin, putative [Arabidopsis thaliana] (TAIR:AT1G26230.1); similar to CPN60B (CHAPERONIN 60 BETA), ATP binding / protein binding / unfolded protein binding [Arabidopsis thaliana] (TAIR:AT1G55490.2); similar to ATP bin	TCP-1/cpn60 chaperonin family protein	0	0	0.0444	0.0909	0	14.3635	16.5776	0	0	31.0764	0	0	0	0	0	14.5993	18.9281	0.0738	0	33.6012	0	0	0.0438	0.1797	0	4.0436	19.2729	0	2.5211	26.0611	0.0599	0	0	0.2768	0	4.2647	25.1586	0.2414	0.3699	30.3713	0	0	0	0	0
AT3G13860	29.6	protein.folding	chaperonin, putative Identical to Chaperonin CPN60-like 2, mitochondrial precursor (HSP60-like 2) [Arabidopsis Thaliana] (GB:Q93ZM7;GB:Q9LRW0); similar to HSP60 (Heat shock protein 60), ATP binding / protein binding / unfolded protein binding [Arabidopsi	heat shock protein 60-3A	0	0	0	0	0	0.0474	0	0	0	0.0474	0	0	0	0	0	0	0	0	0	0	0	0	0	0	0	0	0	0	0	0	0	0	0	0	0	0.0705	0	0	0.0865	0.157	0	0	0	0	0
AT3G14420	1.2.02	PS.photorespiration.glycolate oxydase	(S)-2-hydroxy-acid oxidase, peroxisomal, putative / glycolate oxidase, putative / short chain alpha-hydroxy acid oxidase, putative Identical to Probable peroxisomal (S)-2-hydroxy-acid oxidase 2 (EC 1.1.3.15) (Glycolate oxidase 2) (GOX 2) (Short chain alp	Aldolase-type TIM barrel family protein	0	0	0	0	0	0	0	0.174	0	0.174	0	0	0	0	0	0	0	0	0	0	0	0	0	0	0	0	0	0	0.2772	0.2772	0	0	0	0	0	0	0	0.0723	0.4431	0.5154	0	0	0	0	0
AT3G15190	29.2.1.1	protein.synthesis.mito/plastid ribosomal protein.plastid	chloroplast 30S ribosomal protein S20, putative Identical to 30S ribosomal protein S20, chloroplast precursor (RPS20) [Arabidopsis Thaliana] (GB:Q9ASV6;GB:Q9LIL6); similar to Os01g0678600 [Oryza sativa (japonica cultivar-group)] (GB:NP_001043859.1); simi	chloroplast 30S ribosomal protein S20, putative	0	0	3.0064	0.9031	1.2374	1.576	1.429	1.7261	1.5315	11.4095	0.055	1.1483	7.8687	2.3036	1.921	2.4679	2.3057	2.4785	2.3874	22.9361	0	0	0	0	0	0	0	0.1113	0.8121	0.9234	0	0	1.0485	0.4422	0.8326	0.9137	1.1535	2.7259	3.7018	10.8182	0	0	9.4455	3.6037	3.9028
AT3G16000	27.3.34	RNA.regulation of transcription.Orphan family	MFP1 (MAR BINDING FILAMENT-LIKE PROTEIN 1) encodes a DNA-binding protein that binds to plastid DNA non-specifically and is associated with nucleoids and thylakoid membranes. The expression of the gene is correlated with the development of thylakoid membra	MAR binding filament-like protein 1	0	0.0795	0.138	0.1205	0.2131	0.3777	0.2197	0.494	2.0793	3.7218	0.5858	0.1316	0	0.1597	0.1381	0.2611	0.2764	0.2955	0.5175	2.3657	0.2338	0.2689	0.0388	0	0	0.1125	0	0	1.3169	1.9709	0.3158	0.0656	0	0	0	0	0	0.2666	0.9845	1.6325	0	0	0	0	0.2776
AT3G16140	1.1.2.2	PS.lightreaction.photosystem I.PSI polypeptide subunits	PSAH-1 (photosystem I subunit H-1) Encodes subunit H of photosystem I reaction center subunit VI. Identical to Photosystem I reaction center subunit VI-1, chloroplast precursor (PSI-H1) (PSAH1) [Arabidopsis Thaliana] (GB:Q9SUI7;GB:Q42295); similar to phot	photosystem I subunit H-1	0	0	0	0	1.7387	0	2.5702	1.4328	0	5.7417	0	0	0	0	2.4505	3.6674	2.4108	3.4233	0	11.952	3.5719	3.3315	2.3392	0.85	0	4.2499	5.9858	7.9242	0	28.2525	1.1797	2.0138	5.1742	0	3.7236	1.7256	4.8531	1.787	1.6749	22.1319	0	0	0	0	0
AT3G16290	29.5.07	protein.degradation.metalloprotease	EMB2083 (EMBRYO DEFECTIVE 2083); ATPase/ metallopeptidase similar to VAR1 (VARIEGATED 1), ATP-dependent peptidase/ ATPase/ metallopeptidase [Arabidopsis thaliana] (TAIR:AT5G42270.1); similar to Peptidase M41; Ribosomal protein S19/S15; DNA repair protein	AAA-type ATPase family protein	0	0.1003	0.7615	0	0	0	0	0	0	0.8618	0.1435	0.3224	1.11	0	0	0	0	0	0	1.5759	0.1367	0.2999	0.6495	0	0	0	0	0	0	1.0861	0.1597	0.2986	1.1393	0	0	0	0	0	0	1.5976	0	0	0.0671	0.5789	0
AT3G18890	30.11	signalling.light	catalytic/ coenzyme binding similar to flavin reductase-related [Arabidopsis thaliana] (TAIR:AT2G34460.1); similar to Tic62 protein [Pisum sativum] (GB:CAC87810.2); contains InterPro domain NAD-dependent epimerase/dehydratase; (InterPro:IPR001509)	NAD(P)-binding Rossmann-fold superfamily protein	0	0	0	0	0	0	0	0.1277	0.8231	0.9508	0	0	0	0	0	0	0	0	0.8393	0.8393	0	0	0	0	0	0	0	0	1.9371	1.9371	0	0	0	0	0	0	0	0.0445	1.5817	1.6262	0	0	0	0	0
AT3G18890	20.2.5	stress.abiotic.light	catalytic/ coenzyme binding similar to flavin reductase-related [Arabidopsis thaliana] (TAIR:AT2G34460.1); similar to Tic62 protein [Pisum sativum] (GB:CAC87810.2); contains InterPro domain NAD-dependent epimerase/dehydratase; (InterPro:IPR001509)	NAD(P)-binding Rossmann-fold superfamily protein	0	0	0	0	0	0	0	0.1277	0.8231	0.9508	0	0	0	0	0	0	0	0	0.8393	0.8393	0	0	0	0	0	0	0	0	1.9371	1.9371	0	0	0	0	0	0	0	0.0445	1.5817	1.6262	0	0	0	0	0
AT3G19480	13.1.5.1.01	amino acid metabolism.synthesis.serine-glycine-cysteine group.serine.phosphoglycerate dehydrogenase	D-3-phosphoglycerate dehydrogenase, putative / 3-PGDH, putative similar to PGDH (3-PHOSPHOGLYCERATE DEHYDROGENASE), phosphoglycerate dehydrogenase [Arabidopsis thaliana] (TAIR:AT1G17745.1); similar to EDA9 (embryo sac development arrest 9), NAD binding /	D-3-phosphoglycerate dehydrogenase	0	0	0	0	0	0	0	0	0	0	0	0	0	0	0	0	0	0	0	0	0	0	0	0	0	0	0	0	0	0	0	0	0	0	0	0	0	0	0	0	0	0	0	0	0
AT3G20320	35.1	not assigned.no ontology	TGD2 (TRIGALACTOSYLDIACYLGLYCEROL2) Encodes a permease-like component of an ABC transporter involved in lipid transfer from ER to chloroplast. A phosphatidic acid-binding protein with a predicted mycobacterial cell entry domain. It is tethered to the inne	trigalactosyldiacylglycerol2	0	0	0	0	0	0	0.086	1.3277	3.0369	4.4506	0	0	0	0	0	0	0.2634	1.0943	3.9661	5.3238	0	0	0	0	0	0	0	1.0912	4.3178	5.409	0	0	0	0	0	0	0.1395	1.4572	4.5772	6.1739	0	0	0	0	0
AT3G20440	2.1.2.03	major CHO metabolism.synthesis.starch.starch branching	BE1/EMB2729 (BRANCHING ENZYME 1, EMBRYO DEFECTIVE 2729); alpha-amylase similar to SBE2.1 (STARCH BRANCHING ENZYME 2.1), 1,4-alpha-glucan branching enzyme [Arabidopsis thaliana] (TAIR:AT2G36390.1); similar to glucan (1,4-alpha-), branching enzyme 1 [Mus m	Alpha amylase family protein	0	0	0	0	0	0	0	0.0541	0	0.0541	0	2.0016	0	0	0	0	0.3555	0.4983	0.074	2.9294	0	0	0	0	0	0	0.069	0	0	0.069	0	0	0	0	0	0.0544	0.4175	1.1595	0.5	2.1314	0	0	0	0	0
AT3G22110	29.5.11.20	protein.degradation.ubiquitin.proteasom	PAC1 (20S proteasome alpha subunit C1); peptidase Encodes the alpha-3 subunit of 20s proteasome. Identical to Proteasome subunit alpha type 4 (EC 3.4.25.1) (Proteasome subunit alpha type 3) (20S proteasome alpha subunit C-1) (Proteasome 27 kDa subunit) (P	20S proteasome alpha subunit C1	0	0	0	0	0	0	0.588	0	0	0.588	0	0	0	0	0	0	0.4118	0	0	0.4118	0	0	0	0	0	0	0	0	0	0	0	0	0	0	0	0	0	0	0	0	0	0	0	0	0
AT3G22790	29.4	protein.postranslational modification	kinase interacting family protein similar to kinase interacting family protein [Arabidopsis thaliana] (TAIR:AT1G03080.1); similar to M protein repeat-containing protein [Arabidopsis thaliana] (TAIR:AT4G14760.1); similar to Prefoldin [Medicago truncatula]	Kinase interacting (KIP1-like) family protein	0	0	0	0	0	0	0	0	0	0	0	0	0	0	0	0	0	0	0	0	0	0	0	0	0	0	0	0	0	0	0	1.1124	0	0	0	0	0	0	0	1.1124	0	0	0	0	0
AT3G23700	35.1.14	not assigned.no ontology.S RNA-binding domain-containing protein	S1 RNA-binding domain-containing protein similar to RPS1 (ribosomal protein S1), RNA binding [Arabidopsis thaliana] (TAIR:AT5G30510.1); similar to putative ribosomal S1 protein (with alternative splicing) [Oryza sativa (japonica cultivar-group)] (GB:AAS0	Nucleic acid-binding proteins superfamily	0	0	0.1327	0.1994	0	0	0.0331	0	0	0.3652	0	0	0.3808	0.519	0	0	0	0	0	0.8998	0	0	0	0	0	0	0	0	0.4587	0.4587	0	0	0.0556	0.1866	0	0	0	0.1213	0.4665	0.83	0	0	0.351	0.6641	0.1615
AT3G23990	29.6	protein.folding	HSP60 (Heat shock protein 60); ATP binding / protein binding / unfolded protein binding mitochondrial chaperonin HSP. assist in rapid assembly of the oligomeric protein structures in the mitochondria. Identical to Chaperonin CPN60, mitochondrial precurso	heat shock protein 60	0	0	0	0	0	3.201	2.2427	0.2309	0.3603	6.0349	0	0	0	0	0	2.8549	0.9623	0	0.7609	4.5781	0	0	0	0	0	1.2554	0.5246	0.0832	0.5763	2.4395	0	0	0	0	0.4853	3.2085	3.5974	0.5638	1.1239	8.9789	0	0	0	0	0
AT3G23990	20.2.1	stress.abiotic.heat	HSP60 (Heat shock protein 60); ATP binding / protein binding / unfolded protein binding mitochondrial chaperonin HSP. assist in rapid assembly of the oligomeric protein structures in the mitochondria. Identical to Chaperonin CPN60, mitochondrial precurso	heat shock protein 60	0	0	0	0	0	3.201	2.2427	0.2309	0.3603	6.0349	0	0	0	0	0	2.8549	0.9623	0	0.7609	4.5781	0	0	0	0	0	1.2554	0.5246	0.0832	0.5763	2.4395	0	0	0	0	0.4853	3.2085	3.5974	0.5638	1.1239	8.9789	0	0	0	0	0
AT3G25920	29.2.1.1	protein.synthesis.mito/plastid ribosomal protein.plastid	RPL15 (ribosomal protein L15) encodes a plastid ribosomal protein CL15, a constituent of the large subunit of the ribosomal complex Identical to 50S ribosomal protein L15, chloroplast precursor (CL15) (RPL15) [Arabidopsis Thaliana] (GB:P25873;GB:Q9LU99);	ribosomal protein L15	0	2.987	2.9734	1.4893	0.661	0.311	0.25	0	0	8.6717	9.8508	3.1552	2.7037	1.1195	0.7305	0.2983	0.0778	0	0	17.9358	7.3387	6.9126	5.2307	5.3536	2.9234	2.286	0.925	0.958	0.9983	32.9263	7.5199	6.017	6.0772	1.6873	1.0873	0.469	0.1878	0.1488	0.2712	23.4655	0	0	0	0	0.9765
AT3G26060	21.05	redox.peroxiredoxin	peroxiredoxin Q, putative encodes periredoxin Q which decomposes peroxides and plays a role in the protection of the photosynthetic apparatus similar to 2-cys peroxiredoxin, chloroplast, putative [Arabidopsis thaliana] (TAIR:AT5G06290.1); similar to perox	Thioredoxin superfamily protein	0	0.3885	0.8423	0.7073	0.3868	0	0.3721	0.5872	0.2534	3.5376	0	0.4608	1.2277	0.1437	0	0.1663	0.2291	0.3735	0.4523	3.0534	0.2257	0.5248	0	0	0	0	0	0	1.1736	1.9241	0.5755	0.5484	0	0	0	0	0.0417	0.3708	0.945	2.4814	0	0	0.868	0.4212	0.6824
AT3G26070	31.1	cell.organisation	plastid-lipid associated protein PAP / fibrillin family protein similar to plastid-lipid associated protein PAP / fibrillin family protein [Arabidopsis thaliana] (TAIR:AT3G26080.1); similar to PAP fibrillin [Medicago truncatula] (GB:ABE82162.1); contains	Plastid-lipid associated protein PAP / fibrillin family protein	0	0	0	0	0	0	0	0	0	0	0	0	0	0	0	0	0	0	0	0	0	0	0	0	0	0	0	0	0.0558	0.0558	0	0	0	0	0	0	0	0	0	0	0	0	0	0	0
AT3G26650	1.3.04	PS.calvin cyle.GAP	GAPA (GLYCERALDEHYDE 3-PHOSPHATE DEHYDROGENASE A SUBUNIT); glyceraldehyde-3-phosphate dehydrogenase Encodes one of the two subunits forming the photosynthetic glyceraldehyde-3-phosphate dehydrogenase (GAPDH) and as such a constituent of the supramolecular	glyceraldehyde 3-phosphate dehydrogenase A subunit	0	0	0	0	0	0	3.2809	2.7336	4.3193	10.3338	0	0	0	0.0854	0	0	4.09	2.2379	4.6562	11.0695	0	0	0	0	0	0	9.2583	5.9619	12.7264	27.9466	0	0	0	0	0	0	11.8269	7.4278	12.6437	31.8984	0	0	0	0	0
AT3G26780	35.1	not assigned.no ontology	catalytic similar to phosphoglycerate/bisphosphoglycerate mutase family protein [Arabidopsis thaliana] (TAIR:AT1G12850.1); similar to phosphoglycerate/bisphosphoglycerate mutase family protein [Overexpression vector pFC12850OE] (GB:ABK41845.1); contains	Phosphoglycerate mutase family protein	0	0	0	0	0	0	0	0	6.7846	6.7846	0	0	0	0	0	0	0	0	0	0	0	0	0	0	0	0	0	0	0	0	0	0	0	0	0	0	0	0	0	0	0	0	0	0	0
AT3G27850	29.2.1.99	protein.synthesis.mito/plastid ribosomal protein.unknown	RPL12-C (RIBOSOMAL PROTEIN L12-C); structural constituent of ribosome 50S ribosomal protein L12-C Identical to 50S ribosomal protein L12-3, chloroplast precursor (CL12-C) (RPL12C) [Arabidopsis Thaliana] (GB:P36212;GB:Q9LK92); similar to RPL12-A (RIBOSOMAL	ribosomal protein L12-C	0	0	0	0	0	0	0	0	0.2718	0.2718	0	0	0	0	0	0	0	0	0.471	0.471	0	0	0	0	0	0	0	1.9537	6.059	8.0127	0	0	0	0	0	0	0	0.741	3.4725	4.2135	0	0	0	0	0
AT3G46430	9.09	mitochondrial electron transport / ATP synthesis.F1-ATPase	similar to unknown protein [Arabidopsis thaliana] (TAIR:AT5G59613.1); similar to mitochondrial ATP synthase 6 KD subunit [Oryza sativa (japonica cultivar-group)] (GB:BAB21526.1)	unknown protein; FUNCTIONS IN: molecular_function unknown; INVOLVED IN: biological_process unknown; LOCATED IN: mitochondrion, mitochondrial respiratory chain complex III; EXPRESSED IN: 25 plant structures; EXPRESSED DURING: 15 growth stages; BEST Arabid	0	0	0	0	0	0	0	0	0	0	0	0	0	0	0	0	0	0	0	0	0	0	0	0	0	0	0	0	0	0	0	0	0	0	0	0	0	0	0	0	0	0	0	0	0
AT3G46740	29.3.3	protein.targeting.chloroplast	TOC75-III (translocon outer membrane complex 75-III); protein translocase Component of the translocon outer membrane (TOC) complex. Forms the outer envelope translocation channel (beta-barrel). Plays a role in preprotein conductance. Imported into chlorop	translocon at the outer envelope membrane of chloroplasts 75-III	0	0.3514	0.759	0.6392	0.8091	0.6295	0.7962	0.7301	0.3111	5.0256	0.8112	0.5853	0.6332	0.637	0.7891	0.7238	0.6936	0.5175	0.3571	5.7478	0.1499	0.8558	0.4954	0.3319	0.3404	0.3844	0.5209	0.2422	0.8029	4.1238	0.6352	0.5865	0.6346	0.5848	0.6009	0.5123	0.8487	0.7529	3.281	8.4369	0	0	0.3236	0.7778	1.4235
AT3G46780	35.2	not assigned.unknown	PTAC16 (PLASTID TRANSCRIPTIONALLY ACTIVE18) similar to catalytic/ coenzyme binding [Arabidopsis thaliana] (TAIR:AT3G18890.1); similar to Os05g0291700 [Oryza sativa (japonica cultivar-group)] (GB:NP_001055100.1); similar to Tic62 protein [Pisum sativum] (	plastid transcriptionally active 16	0	0	0.0392	0	0.1552	0.3142	0.5254	0.898	1.1619	3.0939	0	0	0.072	0.0493	0.1456	0.4673	0.7464	0.6089	1.1576	3.2471	0	0.0857	0	0	0	0.3594	0.6327	1.2346	2.7301	5.0425	0	0	0	0	0	0.2123	0.8011	1.1371	2.0491	4.1996	0	0	0	0	0
AT3G47470	1.1.2.01	PS.lightreaction.photosystem I.LHC-I	LHCA4 (Photosystem I light harvesting complex gene 4); chlorophyll binding Encodes a chlorophyll a/b-binding protein that is more similar to the PSI Cab proteins than the PSII cab proteins. The predicted protein is about 20 amino acids shorter than most k	light-harvesting chlorophyll-protein complex I subunit A4	0	7.6728	7.4627	7.0835	6.0323	7.9689	10.2758	11.6467	1.2082	59.3509	10.3086	9.4743	7.6264	6.5954	6.1535	7.6308	11.9244	9.2075	1.3061	70.227	6.1379	7.0915	7.3513	5.7979	5.796	7.002	10.1223	10.2722	1.4016	60.9727	5.2525	6.2968	6.6429	6.5001	5.0562	5.3332	12.8302	10.0051	1.7025	59.6195	0	0	6.2833	16.134	19.6641
AT3G47520	8.2.09	TCA / org. transformation.other organic acid transformaitons.cyt MDH	MDH (malate dehydrogenase); malate dehydrogenase Encodes a protein with NAD-dependent malate dehydrogenase activity, located in chloroplasts. Identical to Malate dehydrogenase, chloroplast precursor (EC 1.1.1.37) (pNAD-MDH) [Arabidopsis Thaliana] (GB:Q9SN	malate dehydrogenase	0	1.28	2.1758	0.3933	0	0	0	0	0	3.8491	0.929	1.6977	3.1541	0.1309	0	0	0	0	0	5.9117	1.2237	1.5095	1.445	0	0	0	0	0	0	4.1782	1.0688	1.9208	2.2516	0	0	0	0	0	0.0349	5.2761	0	0	0.8593	1.5406	0
AT3G48500	35.2	not assigned.unknown	PDE312/PTAC10 (PIGMENT DEFECTIVE 312); RNA binding similar to B1065G12.12 [Oryza sativa (japonica cultivar-group)] (GB:BAB90530.1); similar to CONSTANS interacting protein 5 [Lycopersicon esculentum] (GB:AAS67373.1); contains InterPro domain Nucleic acid	Nucleic acid-binding, OB-fold-like protein	0	0.4323	1.2857	0	0	0	0	0	0	1.718	0	0.8482	1.1162	0	0	0	0	0	0	1.9644	0	1.6524	0.8736	0	0	0	0	0	0	2.526	0	1.0613	1.2412	0	0	0	0	0	0	2.3025	0	0	0.6398	1.3672	0
AT3G48870	29.5.05	protein.degradation.serine protease	ATCLPC (CASEINOLYTIC PROTEASE C); ATP binding / ATPase Encodes a nuclear encoded protein with similarity to Clpa regulatory subunit of CLP protease complex. The protein is localized to the chloroplast stroma. May function redundantly with TIC complex in	Clp ATPase	0	0.0997	0.172	0.1389	0.1949	0.2315	0.1478	0.2611	0.2482	1.4941	0.1456	1.3333	0.0824	0.0962	0.1039	0.2064	0.3101	0	0.299	2.5769	0.0945	0.2135	0.0498	0.0349	0	0.0692	0.0895	0.1047	0.0833	0.7394	0	0.282	0.0985	0.211	0.143	0.149	0.2725	0.0457	0	1.2017	0	0	0	0	0.8712
AT3G50820	1.1.1.2	PS.lightreaction.photosystem II.PSII polypeptide subunits	PSBO-2/PSBO2 (PHOTOSYSTEM II SUBUNIT O-2); oxygen evolving Encodes a protein which is an extrinsic subunit of photosystem II and which has been proposed to play a central role in stabilization of the catalytic manganese cluster. In <i>Arabidopsis thaliana	photosystem II subunit O-2	0	2.1849	2.8963	3.2296	2.2085	1.5483	1.4775	2.2147	0.4985	16.2583	2.43	1.9689	2.8721	2.3468	2.0693	1.8441	2.1454	1.4521	0.4016	17.5303	2.0478	2.5441	2.5838	1.8673	2.1912	2.2606	1.639	2.7649	0.9146	18.8133	1.7287	1.8392	2.6586	2.2979	2.2391	0.7305	1.4118	2.119	1.1754	16.2002	0	0	1.1725	7.1694	7.0645
AT3G51140	35.2	not assigned.unknown	similar to CDF1 (CELL GROWTH DEFECT FACTOR 1), heat shock protein binding [Arabidopsis thaliana] (TAIR:AT5G23040.2); similar to Expressed protein, putative [Medicago truncatula] (GB:ABE85109.1); similar to Os03g0255200 [Oryza sativa (japonica cultivar-g	Protein of unknown function (DUF3353)	0	0	0	0	0	0	0	0	0	0	0	0	0	0	0	0	0	0	0	0	0	0	0	0	0	0	0	0	2.1104	2.1104	0	0	0	0	0	0	0	0	4.778	4.778	0	0	0	0	0
AT3G51260	29.5	protein.degradation	PAD1 (20S proteasome alpha subunit D1); peptidase 20S proteosomal alpha subunits. Interacts with SnRK, SKP1/ASK1 during proteasomal binding of an SCF ubiquitin ligase. Identical to Proteasome subunit alpha type 7-A (EC 3.4.25.1) (Proteasome subunit alpha	20S proteasome alpha subunit PAD1	0	0	0	0	0	0	0.6541	0	0	0.6541	0	0	0	0	0	0	0.4327	0	0	0.4327	0	0	0	0	0	0	0	0	0	0	0	0	0	0	0	0	0	0	0	0	0	0	0	0	0
AT3G51300	30.5	signalling.G-proteins	ARAC11/AtROP1/ROP1/ROP1AT (rho-related protein from plants 1); GTP binding / GTPase/ protein binding Pollen-specific Rop GTPase, member of the Rho family of small GTP binding proteins, interacts with RIC3 and RIC4 to control tip growth in pollen tubes. Id	RHO-related protein from plants 1	0	0	0	0	0	0	0	0	0	0	0	0	0	0	0	0	0	0	0	0	0	0	0	0	0	0	0	0	0	0	0	0	0	0	0	0	0	0	0	0	0	0	0	0	0
AT3G52300	9.09	mitochondrial electron transport / ATP synthesis.F1-ATPase	ATP synthase D chain-related Identical to ATP synthase D chain, mitochondrial (EC 3.6.3.14) [Arabidopsis Thaliana] (GB:Q9FT52;GB:Q8RW89;GB:Q8W039); similar to ATP synthase D chain, mitochondrial, putative [Solanum demissum] (GB:AAT40531.1); contains doma	ATP synthase D chain, mitochondrial	0	0	0	0	0	0	0.2073	0	0	0.2073	0	0	0	0	0	0	0	0	0	0	0	0	0	0	0	0	0	0	0	0	0	0	0	0	0	0	0	0	0.0906	0.0906	0	0	0	0	0
AT3G52730	9.05	mitochondrial electron transport / ATP synthesis.cytochrome c reductase	ubiquinol-cytochrome C reductase UQCRX/QCR9-like family protein similar to Ubiquinol-cytochrome C reductase, UQCRXQCR9 like [Medicago truncatula] (GB:ABE77853.1); contains InterPro domain Ubiquinol-cytochrome C reductase, UQCRXQCR9 like; (InterPro:IPR008	ubiquinol-cytochrome C reductase UQCRX/QCR9-like family protein	0	0	0	0	0	0	0	0	0	0	0	0	0	0	0	0	0	0	0.3136	0.3136	0	0	0	0	0	0	0	0	0.7951	0.7951	0	0	0	0	0	0	0	0.067	2.0905	2.1575	0	0	0	0	0
AT3G52960	21.05	redox.peroxiredoxin	peroxiredoxin type 2, putative similar to TPX1 (THIOREDOXIN-DEPENDENT PEROXIDASE 1), antioxidant [Arabidopsis thaliana] (TAIR:AT1G65980.1); similar to Os06g0625500 [Oryza sativa (japonica cultivar-group)] (GB:NP_001058113.1); similar to peroxiredoxin [Hy	Thioredoxin superfamily protein	0	0	0	0	0	0	0	0.4667	0.3226	0.7893	0	0	0	0	0	0	0	0.156	0.5135	0.6695	0	0	0	0	0	0	0	0	0.7781	0.7781	0	0	0	0	0	0	0	0.5358	1.7549	2.2907	0	0	0	0	0
AT3G53420	34.19.1	transport.Major Intrinsic Proteins.PIP	PIP2A (plasma membrane intrinsic protein 2;1); water channel a member of the plasma membrane intrinsic protein subfamily PIP2. localizes to the plasma membrane and exhibits water transport activity in Xenopus oocyte. expressed specifically in the vascular	plasma membrane intrinsic protein 2A	0	0	0	0.088	0	0	0.1048	0.2674	0	0.4602	0	0	0	0	0	0	0	0.0569	0	0.0569	0	0	0	0	0	0	0	0	0	0	0	0	0	0	0	0	0	0	0.1089	0.1089	0	0	0	0	0
AT3G54090	2.2.1.01	major CHO metabolism.degradation.sucrose.fructokinase	pfkB-type carbohydrate kinase family protein similar to pfkB-type carbohydrate kinase family protein [Arabidopsis thaliana] (TAIR:AT1G69200.1); similar to Os01g0851000 [Oryza sativa (japonica cultivar-group)] (GB:NP_001044818.1); similar to putative kina	fructokinase-like 1	0	0.4836	1.7635	0	0	0	0	0	0	2.2471	0	1.3478	1.619	0	0	0	0	0	0	2.9668	0	2.7162	0.5244	0	0	0	0	0	0	3.2406	0	1.5336	1.1333	0	0	0	0	0	0	2.6669	0	0	0.4087	1.0693	0
AT3G54210	29.2.1.1	protein.synthesis.mito/plastid ribosomal protein.plastid	ribosomal protein L17 family protein Identical to 50S ribosomal protein L17, chloroplast precursor (CL17) (RPL17) [Arabidopsis Thaliana] (GB:Q9M385;GB:Q8LCR3); similar to ribosomal protein L17 family protein [Arabidopsis thaliana] (TAIR:AT5G09770.1); sim	Ribosomal protein L17 family protein	0	0	0.7214	0	0	0	0	0	0	0.7214	0.2785	0	1.5229	0	0	0	0	0	0	1.8014	0	0.254	0	0	0	0	0	0	0	0.254	0.2086	0.3217	0.3929	0	0	0	0	0	0	0.9232	0	0	0	0	0
AT3G54890	1.1.2.01	PS.lightreaction.photosystem I.LHC-I	LHCA1; chlorophyll binding Encodes a component of the light harvesting complex associated with photosystem I. similar to LHCB4.2 (LIGHT HARVESTING COMPLEX PSII) [Arabidopsis thaliana] (TAIR:AT3G08940.2); similar to photosystem I light-harvesting chlorophy	photosystem I light harvesting complex gene 1	0	4.8089	4.9783	3.7082	3.2705	5.1932	5.603	6.9749	0	34.537	4.9781	5.0606	3.7489	3.6808	3.2774	5.3342	5.8471	5.0619	0	36.989	3.6375	4.2786	3.5073	2.8371	4.1304	5.2228	3.9188	5.9419	0.3493	33.8237	3.7046	3.5842	4.4098	4.3706	3.4945	3.8	4.8475	4.5849	0.3521	33.1482	0	0	3.9764	6.8882	8.8818
AT3G55800	1.3.09	PS.calvin cyle.seduheptulose bisphosphatase	SBPASE (sedoheptulose-bisphosphatase); phosphoric ester hydrolase Encodes the chloroplast enzyme sedoheptulose-1,7-bisphosphatase (SBPase), involved in the carbon reduction of the Calvin cycle. Increase in SBPase activity in transgenic lines accumulate up	sedoheptulose-bisphosphatase	0	0	0	0	0	0	0.1268	0.4643	0.3819	0.973	0	0	0	0	0	0	0	0	0	0	0	0	0	0	0	0	0	0	0	0	0	0	0	0	0	0	0	0	0.1376	0.1376	0	0	0	0	0
AT3G56090	15.2	metal handling.binding, chelation and storage	ATFER3 (FERRITIN 3); ferric iron binding Identical to Ferritin-3, chloroplast precursor (EC 1.16.3.1) (FER3) [Arabidopsis Thaliana] (GB:Q9LYN2;GB:Q8WHW6); similar to ATFER4 (FERRITIN 4), ferric iron binding [Arabidopsis thaliana] (TAIR:AT2G40300.1); simi	ferritin 3	0	0	0	0.1229	0	0.4024	2.8384	0.9911	0	4.3548	0	0	0	0.161	0	0.2143	2.8941	0.5047	0	3.7741	0	0	0	0	0	0	2.9644	0	0	2.9644	0	0	0	0	0	0.1236	2.7687	0.3229	0	3.2152	0	0	0	0	0
AT3G56130	11.1.01	lipid metabolism.FA synthesis and FA elongation.Acetyl CoA Carboxylation	biotin/lipoyl attachment domain-containing protein similar to biotin carboxyl carrier protein of acetyl-CoA carboxylase-related [Arabidopsis thaliana] (TAIR:AT3G15690.2); similar to Single hybrid motif [Medicago truncatula] (GB:ABE84884.1); contains Inte	biotin/lipoyl attachment domain-containing protein	0	0	1.166	0	0	0	0	0	0	1.166	0	0.1328	1.0206	0	0	0	0	0	0	1.1534	0	1.082	0	0	0	0	0	0	0	1.082	0	0	0	0	0	0	0	0	0	0	0	0	1.2229	0	0
AT3G56910	29.2.1.1	protein.synthesis.mito/plastid ribosomal protein.plastid	PSRP5 (PLASTID-SPECIFIC 50S RIBOSOMAL PROTEIN 5) Identical to Plastid-specific 50S ribosomal protein 5, chloroplast precursor (PSRP- 5) (PSRP5) [Arabidopsis Thaliana] (GB:Q9LER7;GB:Q94B31); similar to Os01g0278900 [Oryza sativa (japonica cultivar-group)]	plastid-specific 50S ribosomal protein 5	0	0	4.0746	2.2688	0	0	0	0	0	6.3434	3.9274	0	5.8765	0	0	0	0	0	0	9.8039	0.8896	1.7254	0	0	0	0	0	0	0	2.615	0.7691	2.3286	0	0.8475	0	0	0	0	0	3.9452	0	0	0	0	0
AT3G59780	35.2	not assigned.unknown	similar to unknown protein [Arabidopsis thaliana] (TAIR:AT5G23060.1); similar to unknown protein [Oryza sativa (japonica cultivar-group)] (GB:BAD82172.1); similar to Os01g0896500 [Oryza sativa (japonica cultivar-group)] (GB:NP_001045081.1); contains dom	Rhodanese/Cell cycle control phosphatase superfamily protein	0	0.2227	0.5148	0.5365	0.5389	0.6448	0.6668	1.1901	0.5255	4.8401	0.1592	0.309	0.6558	0.5445	0.8381	0.5514	0.6457	0.8989	0.6313	5.2339	0.0887	0.5012	0.4528	0.4418	0	0.3867	0.4314	0.7498	1.0288	4.0812	0	0.2502	0.346	0.2135	0.1471	0.0486	0.208	0.4295	0.761	2.4039	0	0	0	0.1157	0.4928
AT3G60750	1.3.08	PS.calvin cyle.transketolase	transketolase, putative similar to transketolase, putative [Arabidopsis thaliana] (TAIR:AT2G45290.1); similar to transketolase 1 [Capsicum annuum] (GB:CAA75777.1); similar to Transketolase, chloroplast precursor (TK) (GB:Q43848); similar to Transketolase	Transketolase	0	0.1628	0.2511	0	0	0.1514	0.0572	0.248	0.0582	0.9287	0.0947	0.1239	0.0662	0	0	0.0285	0.044	0.0381	0	0.3954	0.1081	0.3313	0.0988	0	0.0677	0	0	0.0675	0.1258	0.7992	0.1646	0.1764	0	0	0	0	0	0.0813	0.1991	0.6214	0	0	0	0	0
AT3G60750	7.2.01	OPP.non-reductive PP.transketolase	transketolase, putative similar to transketolase, putative [Arabidopsis thaliana] (TAIR:AT2G45290.1); similar to transketolase 1 [Capsicum annuum] (GB:CAA75777.1); similar to Transketolase, chloroplast precursor (TK) (GB:Q43848); similar to Transketolase	Transketolase	0	0.1628	0.2511	0	0	0.1514	0.0572	0.248	0.0582	0.9287	0.0947	0.1239	0.0662	0	0	0.0285	0.044	0.0381	0	0.3954	0.1081	0.3313	0.0988	0	0.0677	0	0	0.0675	0.1258	0.7992	0.1646	0.1764	0	0	0	0	0	0.0813	0.1991	0.6214	0	0	0	0	0
AT3G60820	29.5.11.20	protein.degradation.ubiquitin.proteasom	PBF1 (20S proteasome beta subunit F1); peptidase Encodes 20S proteasome beta subunit PBF1 (PBF1). Identical to Proteasome subunit beta type 1 (EC 3.4.25.1) (Proteasome subunit beta type 6) (20S proteasome beta subunit F-1) (TAS-G39.20) (TAS- F22/FAFP98) (	N-terminal nucleophile aminohydrolases (Ntn hydrolases) superfamily protein	0	0	0	0	0	0	0.7219	0	0	0.7219	0	0	0	0	0	0	0.2473	0	0	0.2473	0	0	0	0	0	0	0	0	0	0	0	0	0	0	0	0	0	0	0	0	0	0	0	0	0
AT3G61470	1.1.2.01	PS.lightreaction.photosystem I.LHC-I	LHCA2 (Photosystem I light harvesting complex gene 2); chlorophyll binding Encodes a component of the light harvesting antenna complex of photosystem I. similar to LHCA6 (Photosystem I light harvesting complex gene 6), chlorophyll binding [Arabidopsis tha	photosystem I light harvesting complex gene 2	0	1.7383	1.9099	1.4776	1.55	2.2025	3.5139	3.8859	0.1622	16.4403	3.1511	3.306	1.5041	1.4929	1.0416	1.9613	3.945	3.0206	0.1796	19.6022	1.4488	2.2156	3.8234	2.4991	1.7321	3.5377	6.9802	11.1922	0.8965	34.3256	1.4263	1.39	3.1965	3.0536	2.1631	2.268	4.8749	7.3543	0.6424	26.3691	0	0	2.9708	7.8339	8.5979
AT3G62030	31.3.01	cell.cycle.peptidylprolyl isomerase	ROC4 (rotamase CyP 4); peptidyl-prolyl cis-trans isomerase nuclear-encoded chloroplast stromal cyclophilin (ROC4) Identical to Peptidyl-prolyl cis-trans isomerase CYP20-3, chloroplast precursor (EC 5.2.1.8) (PPIase CYP20-3) (Rotamase cyclophilin-4) (Cyclo	rotamase CYP 4	0	0	0	0	0	0	0	0	0	0	0	0	0	0	0	0	0	0	0	0	0	0	0	0	0	0	0	0	0	0	0	0	0	0	0	0	0	0	0	0	0	0	0	0	0
AT3G63140	27.3.99	RNA.regulation of transcription.unclassified	mRNA-binding protein, putative similar to catalytic/ coenzyme binding [Arabidopsis thaliana] (TAIR:AT1G09340.1); similar to mRNA-binding protein precursor [Nicotiana tabacum] (GB:AAP87140.1); contains InterPro domain NAD-dependent epimerase/dehydratase;	chloroplast stem-loop binding protein of 41 kDa	0	2.1083	5.1354	3.2835	2.4408	2.1126	2.517	4.0221	1.5051	23.1248	6.0347	3.6135	7.2418	3.2752	2.4414	3.1482	2.3878	2.356	1.7143	32.2129	0.3443	1.1573	0.3864	0.2275	0	0.1524	0	0.2641	2.2803	4.8123	3.9865	4.0285	2.7572	2.2502	1.5338	1.2181	1.9376	3.0532	3.9757	24.7408	0	0	4.6243	3.9729	3.9366
AT3G63160	35.2	not assigned.unknown	similar to outer envelope membrane protein, putative [Arabidopsis thaliana] (TAIR:AT3G52420.1); similar to chloroplast outer envelope membrane protein [Erysimum cheiri] (GB:AAK52964.1)	FUNCTIONS IN: molecular_function unknown; INVOLVED IN: biological_process unknown; LOCATED IN: chloroplast outer membrane, thylakoid, chloroplast thylakoid membrane, chloroplast, chloroplast envelope; EXPRESSED IN: 21 plant structures; EXPRESSED DURING:	0	5.5362	5.3915	4.4856	0.7864	0.4554	0	0	0	16.6551	4.298	4.9518	4.3413	0.8434	0	0	0	0	0	14.4345	4.2915	5.9774	0	0	0	0	0	0	0	10.2689	5.6164	6.4827	0	0	0	0	0	0	0	12.0991	0	0	0	0	0
AT3G63490	29.2.1.1	protein.synthesis.mito/plastid ribosomal protein.plastid	ribosomal protein L1 family protein Identical to 50S ribosomal protein L1, chloroplast precursor (CL1) (RPL1) [Arabidopsis Thaliana] (GB:Q9LY66;GB:Q9LWB4); similar to ribosomal protein L1 family protein [Arabidopsis thaliana] (TAIR:AT2G42710.1); similar	Ribosomal protein L1p/L10e family	0	0.089	0.6471	0	0	0	0	0	0	0.7361	0.2018	0.1839	1.2896	0	0	0	0	0	0	1.6753	0	0	0	0	0	0	0	0	0.0881	0.0881	0	0	0	0	0	0	0	0	0	0	0	0	0.5367	0.3659	0.204
AT4G00380	27.3.99	RNA.regulation of transcription.unclassified	XH/XS domain-containing protein / XS zinc finger domain-containing protein similar to XH/XS domain-containing protein / XS zinc finger domain-containing protein [Arabidopsis thaliana] (TAIR:AT1G80790.1); similar to XH/XS domain-containing protein / XS zi	XH/XS domain-containing protein	0	0	0	0	0	0	0	0	0	0	0	0	0	0	0	0	0	0	0	0	0	0	0	0	0	0	0	0	0	0	0	0	0	0	0	0	0	0	0	0	0	0	0	0	0
AT4G00630	34.15	transport.potassium	KEA2 (K+ efflux antiporter); potassium:hydrogen antiporter member of Putative potassium transporter family similar to KEA1 (K EFFLUX ANTIPORTER 1), potassium:hydrogen antiporter [Arabidopsis thaliana] (TAIR:AT1G01790.1); similar to H0124B04.17 [Oryza sati	K+ efflux antiporter 2	0	0	0	0	0.1914	0.1148	1.9609	1.0324	0.0828	3.3823	0	0	0	0	0	0.3125	2.1902	0.5134	0.1984	3.2145	0	0	0	0.1478	0	1.7775	3.7573	3.4654	0.4751	9.6231	0	0	0	0	0	1.0542	3.2021	1.1257	0.1532	5.5352	0	0	0	0	0
AT4G01050	35.1.41	not assigned.no ontology.hydroxyproline rich proteins	hydroxyproline-rich glycoprotein family protein hydroxyproline-rich glycoprotein family protein, contains a rhodanese homology domain. Identical to Putative protein At4g01050 [Arabidopsis Thaliana] (GB:Q9M158;GB:O04623;GB:Q93VZ2); similar to rhodanese-lik	thylakoid rhodanese-like	0	3.2631	4.5861	2.7125	3.9029	2.3092	1.0729	4.2481	5.4877	27.5825	1.5661	3.0965	2.6637	2.4771	4.0084	2.7899	1.2479	3.3927	1.9833	23.2256	1.4503	1.7112	3.6511	2.6984	1.9637	1.6202	1.3246	2.4894	2.8789	19.7878	0.9223	2.3919	1.7705	3.6842	2.5168	1.4783	0.9626	1.7062	1.312	16.7448	0	0	1.4857	4.0612	7.2325
AT4G01150	35.2	not assigned.unknown	similar to threonine endopeptidase [Arabidopsis thaliana] (TAIR:AT4G38100.1); similar to unknown (GB:AAB00107.1)	unknown protein; FUNCTIONS IN: molecular_function unknown; INVOLVED IN: biological_process unknown; LOCATED IN: thylakoid, chloroplast thylakoid membrane, chloroplast, plastoglobule, chloroplast envelope; EXPRESSED IN: 23 plant structures; EXPRESSED DURI	0	1.4091	1.9876	1.9771	3.0075	4.2231	5.6005	5.3952	3.5631	27.1632	0.6614	1.4892	1.4845	2.0508	2.865	3.947	6.4556	3.8962	3.2472	26.0969	1.0215	1.6868	1.4233	1.3654	2.3516	2.6559	3.3599	3.9685	5.0827	22.9156	0.57	1.177	1.4079	1.7903	2.0505	2.3583	4.8011	4.0913	4.9786	23.225	0	0	0.9694	2.7797	5.2779
AT4G02510	29.3.3	protein.targeting.chloroplast	TOC159 (translocon outer membrane complex 159) An integral membrane GTPase that functions as a transit-sequence receptor required for the import of proteins necessary for chloroplast biogenesis. Located in the outer chloroplast membrane. similar to ATTOC1	translocon at the outer envelope membrane of chloroplasts 159	0	0	0.2719	0.2296	0.2978	0.4302	0.4713	0.1434	0	1.8442	0.3422	0.5865	0.2943	0.4062	0.1107	0.2095	0.3546	0.3885	0	2.6925	0	0.2188	0.054	0	0	0	0.3403	0	0.2589	0.872	0.0885	0.3349	0	0	0	0	0.1347	0.1776	0.3976	1.1333	0	0	0	0	0.2706
AT4G02770	1.1.2.2	PS.lightreaction.photosystem I.PSI polypeptide subunits	PSAD-1 (photosystem I subunit D-1) Encodes a protein predicted by sequence similarity with spinach PsaD to be photosystem I reaction center subunit II (PsaD1) Identical to Photosystem I reaction center subunit II-1, chloroplast precursor (Photosystem I 20	photosystem I subunit D-1	0	0	0	0	0	0	0	0	0	0	0	0	0	0	0	0	0	0	0	0	0	0	0	1.4917	0	1.7826	0	0	0	3.2743	0	0	0	1.1736	1.5045	0	0	0	0	2.6781	0	0	6.0975	14.9689	21.3598
AT4G03280	1.1.03	PS.lightreaction.cytochrome b6/f	PETC (PHOTOSYNTHETIC ELECTRON TRANSFER C) Encodes the Rieske FeS center of cytochrome b6f complex. Gene is expressed in shoot but not in root. Mutant has reduced electron transport at saturating light intensities and Q-cycle activity is hypersensitive to	photosynthetic electron transfer C	0	0.5169	0.1303	0.1458	0	0.096	0.2217	0.5653	0	1.676	0.5293	0.6271	0.3997	0.1129	0.0453	0.0419	0.2561	0.4171	0	2.4294	0.4802	0.5617	0.5971	0.1093	0	0.068	0.3069	1.5372	3.3482	7.0086	0.3558	0.5057	0.6259	0.6394	0.2942	0.2501	0	1.2343	3.8575	7.7629	0	0	0.1598	0.5614	0.7288
AT4G03280	1.1.03	PS.lightreaction.cytochrome b6/f	PETC (PHOTOSYNTHETIC ELECTRON TRANSFER C) Encodes the Rieske FeS center of cytochrome b6f complex. Gene is expressed in shoot but not in root. Mutant has reduced electron transport at saturating light intensities and Q-cycle activity is hypersensitive to	photosynthetic electron transfer C	0	0	0.2416	0.0855	0	0	0	0	1.7378	2.0649	0.6017	0	0	0	0	0	0	0	2.2666	2.8683	0	0	0	0	0	0	0	0	0	0	0	0	0	0	0	0	0	0	0	0	0	0	0.0829	0	0
AT4G04640	1.1.04	PS.lightreaction.ATP synthase	ATPC1 (ATP synthase gamma chain 1) One of two genes (with ATPC2) encoding the gamma subunit of Arabidopsis chloroplast ATP synthase. Identical to ATP synthase gamma chain 1, chloroplast precursor (EC 3.6.3.14) (ATPC1) [Arabidopsis Thaliana] (GB:Q01908); s	ATPase, F1 complex, gamma subunit protein	0	0.2631	0.2102	0	0.6186	0.6738	1.3523	11.9232	7.9987	23.0399	0.248	0.0713	0	0	0.1168	0.2145	0.9236	9.7163	8.0936	19.3841	0.1707	0.2082	0.034	0	0.1155	0.1305	1.4914	16.9271	13.1926	32.27	0	0	0	0	0	0.092	1.8655	13.6075	11.2996	26.8646	0	0	0.0995	0.2301	0.8709
AT4G09040	27.4	RNA.RNA binding	RNA recognition motif (RRM)-containing protein similar to 33 kDa ribonucleoprotein, chloroplast, putative / RNA-binding protein cp33, putative [Arabidopsis thaliana] (TAIR:AT2G35410.1); similar to Os08g0483200 [Oryza sativa (japonica cultivar-group)] (GB	RNA-binding (RRM/RBD/RNP motifs) family protein	0	0	0	0	0	0	0	0	0	0	0	0.108	0.4805	0.2146	0	0	0	0	0	0.8031	0	0	0	0	0	0	0	0	0	0	0	0	0.3815	0	0	0	0	0	0	0.3815	0	0	0.4323	0.6603	0
AT4G09650	1.1.04	PS.lightreaction.ATP synthase	ATP synthase delta chain, chloroplast, putative / H(+)-transporting two-sector ATPase, delta (OSCP) subunit, putative similar to ATP synthase delta chain, mitochondrial, putative / H(+)-transporting two-sector ATPase, delta (OSCP) subunit, putative [Arab	ATP synthase delta-subunit gene	0	0	0	0	0	0	0.5132	10.3455	2.6811	13.5398	0	0	0	0	0	0	0.3591	6.7637	3.029	10.1518	0	0	0	0	0	0	0.4354	13.7535	5.9304	20.1193	0	0	0	0	0	0	0.1653	11.2869	4.884	16.3362	0	0	0	0	0
AT4G10340	1.1.1.01	PS.lightreaction.photosystem II.LHC-II	LHCB5 (LIGHT HARVESTING COMPLEX OF PHOTOSYSTEM II 5); chlorophyll binding photosystem II encoding the light-harvesting chlorophyll a/b binding protein CP26 of the antenna system of the photosynthetic apparatus Identical to Chlorophyll a-b binding protein	light harvesting complex of photosystem II 5	0	9.6987	11.8645	10.9619	6.9865	6.0564	6.3889	9.9728	1.2828	63.2125	10.5751	11.7617	11.7763	10.4805	7.0591	6.6845	7.5409	8.1383	1.6877	75.7041	8.5434	9.1718	9.6435	7.929	5.0162	5.8145	6.986	10.9971	3.3009	67.4024	8.0069	8.8856	8.7255	9.1908	4.917	4.751	8.5603	8.532	3.2775	64.8466	0	0	10.5381	32.2853	30.2492
AT4G11150	34.1.01	transport.p- and v-ATPases.H+-transporting two-sector ATPase	TUF (VACUOLAR ATP SYNTHASE SUBUNIT E1) Encodes a vacuolar H+-ATPase subunit E isoform 1 which is required for Golgi organization and vacuole function in embryogenesis. Identical to Vacuolar ATP synthase subunit E (EC 3.6.3.14) (V-ATPase E subunit) (Vacuol	vacuolar ATP synthase subunit E1	0	0	0	0	0.5629	0	0	0	0	0.5629	0	0	0	0	0.1992	0	0	0	0	0.1992	0	0	0	0	0	0	0	0	0	0	0	0	0	0	0	0	0	0	0	0	0	0	0	0	0
AT4G12800	1.1.2.2	PS.lightreaction.photosystem I.PSI polypeptide subunits	PSAL (photosystem I subunit L) Encodes subunit L of photosystem I reaction center. Identical to Photosystem I reaction center subunit XI, chloroplast precursor (PSI- L) (PSI subunit V) (PSAL) [Arabidopsis Thaliana] (GB:Q9SUI4;GB:Q9ST32;GB:Q9SU06); similar	photosystem I subunit l	0	7.8009	8.5204	6.9118	5.9471	8.5245	10.5108	13.2978	5.4966	67.0099	10.2768	7.5438	7.6922	6.9407	6.5663	7.4845	11.4146	10.5904	6.1971	74.7064	7.5305	8.96	6.3043	4.4678	5.3359	5.8097	8.6319	12.2697	8.9273	68.2371	6.5225	7.6551	5.0964	5.0236	4.4043	4.0502	9.4633	12.1053	9.9174	64.2381	0	0	5.8356	12.6769	17.1664
AT4G13500	35.2	not assigned.unknown	similar to unknown protein [Arabidopsis thaliana] (TAIR:AT2G05310.1); similar to Os03g0595300 [Oryza sativa (japonica cultivar-group)] (GB:NP_001050596.1); similar to hypothetical protein MA4_112I10.24 [Musa acuminata] (GB:ABF70151.1)	unknown protein; FUNCTIONS IN: molecular_function unknown; INVOLVED IN: biological_process unknown; LOCATED IN: chloroplast; BEST Arabidopsis thaliana protein match is: unknown protein (TAIR:AT2G05310.1); Has 50 Blast hits to 50 proteins in 20 species: A	0	0.1393	0.1194	0	0.2147	0	0	0	0	0.4734	0.4273	0.396	0.0975	0.0801	0.0699	0	0	0	0	1.0708	0	0.44	0.0992	0	0	0	0	0	0	0.5392	0.0768	0.1123	0.1863	0	0.7541	0	0	0	0	1.1295	0	0	0	1.0744	0.7213
AT4G13630	35.2	not assigned.unknown	similar to unknown protein [Arabidopsis thaliana] (TAIR:AT1G04890.1); similar to Protein of unknown function, DUF593, putative [Oryza sativa (japonica cultivar-group)] (GB:AAX95673.1); similar to Os03g0259900 [Oryza sativa (japonica cultivar-group)] (GB	Protein of unknown function, DUF593	0	0	0	0	0	0	0	0	5.1426	5.1426	0	0	0	0	0	0	0	0	0	0	0	0	0	0	0	0	0	0	0	0	0	0	0	0	0	0	0	0	0	0	0	0	0	0	0
AT4G13940	13.2.3.4	amino acid metabolism.degradation.aspartate family.methionine	HOG1 (HOMOLOGY-DEPENDENT GENE SILENCING 1); adenosylhomocysteinase Encodes a S-adenosyl-L-homocysteine hydrolase required for DNA methylation-dependent gene silencing. Identical to Adenosylhomocysteinase 1 (EC 3.3.1.1) (S-adenosyl-L-homocysteine hydrolase	S-adenosyl-L-homocysteine hydrolase	0	0	0	0	0	0	0	0	0	0	0	0	0	0	0	0	0	0	0	0	0	0	0.3065	0	0	0	0	0	0	0.3065	0	0	0.121	0	0	0	0.0335	0	0	0.1545	0	0	0.6288	0	0
AT4G15340	16.1.5	secondary metabolism.isoprenoids.terpenoids	ATPEN1 (Arabidopsis thaliana pentacyclic triterpene synthase 1); catalytic/ lyase pentacyclic triterpene synthase similar to pentacyclic triterpene synthase, putative [Arabidopsis thaliana] (TAIR:AT5G48010.2); similar to pentacyclic triterpene synthase, p	pentacyclic triterpene synthase 1	0	0	0	0	0	0	0	0	0	0	0	0	0	0	0	0	0	0	0	0	0	0	0	0	0	0	0	0	0	0	0	0	0	0	0	0	0	0	0	0	0	0	0	0	0
AT4G17560	29.2.1.99	protein.synthesis.mito/plastid ribosomal protein.unknown	ribosomal protein L19 family protein Identical to 50S ribosomal protein L19-1, chloroplast precursor [Arabidopsis Thaliana] (GB:Q8W463;GB:O23597); similar to ribosomal protein L19 family protein [Arabidopsis thaliana] (TAIR:AT5G47190.1); similar to plast	Ribosomal protein L19 family protein	0	0	0	0	0	0	0	0	0	0	0	0	0.4441	0	0	0	0	0	0	0.4441	0	0	0	0	0	0	0	0	0	0	0	0	0	0	0	0	0	0	0	0	0	0	0	0	0
AT4G17600	27.3.23	RNA.regulation of transcription.HSF,Heat-shock transcription factor family	LIL3:1; transcription factor Encodes Lil3:1 (light-harvesting-like) protein. Belongs to the Lhc super-gene family encodes the light-harvesting chlorophyll a/b-binding (LHC) proteins that constitute the antenna system of the photosynthetic apparatus. A g	Chlorophyll A-B binding family protein	0	0	0	0	0	0	0.1695	0	0	0.1695	0	0	0	0	0	0	0	0	0	0	0	0	0	0	0	0	0	0	0	0	0	0	0	0.077	0	0.1226	0	0	0.1448	0.3444	0	0	0	0	0
AT4G18240	2.1.2.02	major CHO metabolism.synthesis.starch.starch synthase	starch synthase-related protein similar to ATSS3 (STARCH SYNTHASE 3), starch synthase/ transferase, transferring glycosyl groups [Arabidopsis thaliana] (TAIR:AT1G11720.1); similar to starch synthase IV [Triticum aestivum] (GB:ABD64538.1); similar to star	starch synthase 4	0	0	0	0	0	0.1261	0.577	0	0	0.7031	0	0	0	0	0	0.1078	0.4359	0	0	0.5437	0	0	0	0	0	0.0802	0.0659	0	0	0.1461	0	0	0	0	0	0.0699	0	0	0	0.0699	0	0	0	0	0
AT4G19000	35.1	not assigned.no ontology	IWS1 C-terminus family protein similar to unknown protein [Arabidopsis thaliana] (TAIR:AT1G32130.1); similar to PREDICTED: similar to CG9915-PA isoform 2 [Apis mellifera] (GB:XP_624549.2); similar to Os01g0147200 [Oryza sativa (japonica cultivar-group)]	Transcription elongation factor (TFIIS) family protein	0	0	0	0	0	0	0	0	0	0	0	0	0	0	0	0	0	0	0	0	0	0	0	0	0	0	0	0	0	0	0	0	0	0	0	0	0	0	0	0	0	0	0	0	0
AT4G20130	1.3.013	PS.calvin cyle.rubisco interacting	PTAC14 (PLASTID TRANSCRIPTIONALLY ACTIVE14) similar to SET domain-containing protein [Arabidopsis thaliana] (TAIR:AT1G24610.1); similar to Os05g0587200 [Oryza sativa (japonica cultivar-group)] (GB:NP_001056468.1); similar to Ribulose-1,5 bisphosphate car	plastid transcriptionally active 14	0	0.8592	1.4117	0	0	0	0	0	0	2.2709	0	0.7952	1.433	0	0	0	0	0	0	2.2282	0	1.5969	0.6379	0	0	0	0	0	0	2.2348	0	1.18	1.1797	0	0	0	0	0	0	2.3597	0	0	0.686	1.2095	0
AT4G20360	29.2.4	protein.synthesis.elongation	AtRABE1b/AtRab8D (Arabidopsis Rab GTPase homolog E1b); translation elongation factor Identical to Elongation factor Tu, chloroplast precursor (EF-Tu) (TUFA) [Arabidopsis Thaliana] (GB:P17745); similar to elongation factor Tu, putative / EF-Tu, putative [	RAB GTPase homolog E1B	0	0.5574	0.4431	0.2844	0.2303	0.1456	0.2532	0.2931	0.3575	2.5646	0.8218	0.7937	0.4331	0.3054	0.3144	0.3458	0.4858	0.3795	0.7513	4.6308	0.4163	0.8977	0.8536	0.5094	0.8784	0.5717	0.7448	1.2851	2.6025	8.7595	0.8262	1.1734	1.2306	1.1937	1.203	1.1111	1.3901	2.261	3.332	13.7211	0	0	0	0.4958	0.5554
AT4G20850	29.5.01	protein.degradation.subtilases	TPP2 (TRIPEPTIDYL PEPTIDASE II); subtilase Tripeptidyl Peptidase II. Ser protease that assembles into a large oligomeric complex containing two proteins of 153 and 142 kD that are derived from a single TPP2 gene, with the smaller version missing part of	tripeptidyl peptidase ii	0	0.6246	1.3474	1.4554	1.7776	0.4844	0.8947	0.6193	0.7049	7.9083	0.0854	0.7806	1.3626	1.2916	1.8852	0.3579	0.7283	0.4172	0.3775	7.2863	0	0.5437	1.017	1.252	1.0366	0.2931	0.8841	1.4607	0	6.4872	0.0258	0.4122	1.0989	1.3595	1.4694	0.1607	1.0942	1.1016	0.3826	7.1049	0	0	0.3748	2.0735	2.9267
AT4G21150	35.1	not assigned.no ontology	ribophorin II (RPN2) family protein similar to At4g21150 [Turritis glabra] (GB:ABF47539.1); similar to Os01g0911200 [Oryza sativa (japonica cultivar-group)] (GB:NP_001045159.1); contains InterPro domain Ribophorin II; (InterPro:IPR008814)	ribophorin II (RPN2) family protein	0	0	0	0	0	0	0	0	0	0	0	0	0	0	0	0	0	0	0	0	0	0	0	0	0	0	0	0	0	0	0	0	0	0	0	0	0	0	0	0	0	0	0	0	0
AT4G22890	35.2	not assigned.unknown	similar to unknown protein [Arabidopsis thaliana] (TAIR:AT4G11960.1); similar to Os03g0857400 [Oryza sativa (japonica cultivar-group)] (GB:NP_001051955.1); similar to Os08g0526300 [Oryza sativa (japonica cultivar-group)] (GB:NP_001062297.1); similar to	PGR5-LIKE A	0	0	0	0	0	0	0.1009	0.4537	0.1981	0.7527	0.1819	0	0	0	0	0	0.1169	0	0.1586	0.4574	0	0	0	0	0	0	0	0	0.6342	0.6342	0	0	0	0	0	0	0	0	0.7371	0.7371	0	0	0	0	0
AT4G23100	21.2.2	redox.ascorbate and glutathione.glutathione	RML1 (PHYTOALEXIN DEFICIENT 2, ROOT MERISTEMLESS 1); glutamate-cysteine ligase Encodes the enzyme glutamate-cysteine ligase catalyzing the first, and rate-limiting, step of glutathione biosynthesis. Required for cell proliferation at the root tip. Involv	glutamate-cysteine ligase	0	0	0	0	0	0	0	0	0	0	0	0	0	0	0	0	0	0	0	0	0	0	0	0	0	0	0	0	0	0	0	0	0	0	0	0	0	0	0	0	0	0	0	0	0
AT4G23940	29.5.07	protein.degradation.metalloprotease	FtsH protease, putative similar to VAR2 (VARIEGATED 2), ATP-dependent peptidase/ ATPase/ metallopeptidase/ zinc ion binding [Arabidopsis thaliana] (TAIR:AT2G30950.1); similar to 26S proteasome regulatory complex, ATPase RPT1 (ISS) [Ostreococcus tauri] (G	FTSHi1	0	0.2585	0.7412	0	0	0	0	0	0	0.9997	0.3083	0.3446	1.1688	0	0	0	0	0	0	1.8217	0.1712	0.3914	0.4163	0	0	0	0	0	0	0.9789	0.2854	0.4582	0.7708	0	0	0	0	0	0	1.5144	0	0	0.3178	0.5216	0
AT4G24770	27.4	RNA.RNA binding	RBP31 (31-KDA RNA BINDING PROTEIN); RNA binding encodes a chloroplast RNA-binding protein Identical to 31 kDa ribonucleoprotein, chloroplast precursor (RNA-binding protein RNP-T) (RNA-binding protein 1/2/3) (AtRBP33) (RNA-binding protein cp31) (RBP31) [Ar	31-kDa RNA binding protein	0	0	0	0	0	0	0	0	0	0	0	0	0	0	0	0	0	0	0	0	0	0	0	0	0	0	0	0	0	0	0	0	0	0	0	0	0	0	0	0	0	0	0	0	0
AT4G24770	27.3.99	RNA.regulation of transcription.unclassified	RBP31 (31-KDA RNA BINDING PROTEIN); RNA binding encodes a chloroplast RNA-binding protein Identical to 31 kDa ribonucleoprotein, chloroplast precursor (RNA-binding protein RNP-T) (RNA-binding protein 1/2/3) (AtRBP33) (RNA-binding protein cp31) (RBP31) [Ar	31-kDa RNA binding protein	0	0	0	0	0	0	0	0	0	0	0	0	0	0	0	0	0	0	0	0	0	0	0	0	0	0	0	0	0	0	0	0	0	0	0	0	0	0	0	0	0	0	0	0	0
AT4G25050	11.1.012	lipid metabolism.FA synthesis and FA elongation.ACP protein	ACP4 (ACYL CARRIER PROTEIN 4) encodes an acyl carrier protein predominantly expressed in leaves. Gene expression is upregulated by light. similar to ACP1 (ACYL CARRIER PROTEIN 1) [Arabidopsis thaliana] (TAIR:AT3G05020.1); similar to acyl carrier protein [	acyl carrier protein 4	0	0	0	0	0	0	0	0	0	0	0	0	0	0	0	0	0	0	0	0	0	0	0	0	0	0	0	0	0	0	0	0	0	0	0	0	0	0	0	0	0	0	0	0	0
AT4G27585	35.1	not assigned.no ontology	band 7 family protein similar to band 7 family protein [Arabidopsis thaliana] (TAIR:AT5G54100.1); similar to stomatin-like protein [Zea mays] (GB:AAF68388.1); similar to Os08g0158500 [Oryza sativa (japonica cultivar-group)] (GB:NP_001061036.1); contains	SPFH/Band 7/PHB domain-containing membrane-associated protein family	0	0.2617	0	0	0	0	0	0	0	0.2617	0.4933	0.2815	0	0	0	0	0	0	0	0.7748	0.1736	0	0	0	0	0	0	0	0	0.1736	0.7874	0.5773	0	0	0	0	0	0	0	1.3647	0	0	0	0	0
AT4G27690	29.3.4.3	protein.targeting.secretory pathway.vacuole	vacuolar protein sorting-associated protein 26, putative / VPS26, putative Identical to Vacuolar protein sorting-associated protein 26 (VPS26 protein homolog) [Arabidopsis Thaliana] (GB:Q9T091;GB:Q8L3V2); similar to vacuolar protein sorting-associated pr	vacuolar protein sorting 26B	0	0	0	0	0	0	0	0	0	0	0	0	0	0	0	0	0	0	0	0	0	0	0	0	0	0	0	2.1926	0	2.1926	0	0	0	0	0	0	0	0	0	0	0	0	0	0	0
AT4G28210	35.2	not assigned.unknown	EMB1923 (EMBRYO DEFECTIVE 1923)	embryo defective 1923	0	0	0.1182	0	0	0	0	0	0	0.1182	0	0	0.9453	0	0	0	0	0	0	0.9453	0	0	0	0	0	0	0	0	0	0	0	0	0	0	0	0	0	0	0	0	0	0	0.0863	0	0
AT4G28510	35.1	not assigned.no ontology	ATPHB1 (PROHIBITIN 1) prohibitin 1 (Atphb1) similar to ATPHB6 (PROHIBITIN 6) [Arabidopsis thaliana] (TAIR:AT2G20530.2); similar to prohibitin 1-like protein [Brassica napus] (GB:AAK07610.1); contains InterPro domain Prohibitin; (InterPro:IPR000163); conta	prohibitin 1	0	0	0	0	0	0	0	0	0	0	0	0	0	0.1561	0	0	0	0	0	0.1561	0	0	0	0	0	0	0	0	0	0	0	0	0	0.3422	0.1099	0	0	0	0	0.4521	0	0	0	0	0
AT4G28750	1.1.2.2	PS.lightreaction.photosystem I.PSI polypeptide subunits	PSAE-1 (PSA E1 KNOCKOUT) mutant has Decreased effective quantum yield of photosystem II; Pale green plants; Reduced growth rate; Subunit E of Photosystem I Identical to Photosystem I reaction center subunit IV A, chloroplast precursor (PSI-E A) (PSAE1) [A	Photosystem I reaction centre subunit IV / PsaE protein	0	5.748	5.5259	5.2108	4.051	6.3501	8.3119	10.8114	3.9716	49.9807	5.7676	5.3801	6.0008	5.3652	3.891	5.6493	9.2189	8.0037	4.8157	54.0923	5.3106	6.0415	3.8426	2.6035	2.7162	4.1786	7.3427	10.2658	8.3809	50.6824	4.2998	4.3344	2.8931	2.9161	3.0774	3.0458	4.4332	11.422	8.8803	45.3021	0	0	2.9404	7.6575	9.0957
AT4G29060	29.2.4	protein.synthesis.elongation	EMB2726 (EMBRYO DEFECTIVE 2726); translation elongation factor similar to translation elongation factor Ts (EF-Ts), putative [Arabidopsis thaliana] (TAIR:AT4G11120.1); similar to Os12g0541500 [Oryza sativa (japonica cultivar-group)] (GB:NP_001066956.1);	elongation factor Ts family protein	0	0	0	0	0	0	0	0.1068	0.6422	0.749	0	0	0	0	0	0	0.3268	0.3149	1.2747	1.9164	0	0	0	0	0	0	0	0	3.4184	3.4184	0	0	0	0	0	0	0.1355	0.8391	3.2244	4.199	0	0	0	0	0
AT4G31300	29.5.11.20	protein.degradation.ubiquitin.proteasom	PBA1 (20S proteasome beta subunit A 1); peptidase Encodes 20S proteasome subunit PBA1 (PBA1). Identical to Proteasome subunit beta type 6 precursor (EC 3.4.25.1) (Proteasome subunit beta type 1) (20S proteasome beta subunit A-1) (Proteasome component CD)	N-terminal nucleophile aminohydrolases (Ntn hydrolases) superfamily protein	0	0	0	0	0	0	0.2372	0	0	0.2372	0	0	0	0	0	0	0.1757	0	0	0.1757	0	0	0	0	0	0	0	0	0	0	0	0	0	0	0	0	0	0	0	0	0	0	0	0	0
AT4G32260	1.1.04	PS.lightreaction.ATP synthase	ATP synthase family similar to H+-transporting two-sector ATPase, B/B subunit [Medicago truncatula] (GB:ABE81773.1); contains InterPro domain ATPase, F0 complex, subunit B/B&apos; (InterPro:IPR002146)	ATPase, F0 complex, subunit B/B', bacterial/chloroplast	0	0	0	0	0	0	0.8649	7.9613	6.7752	15.6014	0.3037	0	0	0	0	0	1.0063	6.3138	6.5362	14.16	0.2543	0	0	0	0	0	0.5974	8.8462	9.5147	19.2126	0	0	0	0	0	0	0.8741	9.8585	8.1262	18.8588	0	0	0	0	0.3784
AT4G32470	9.05	mitochondrial electron transport / ATP synthesis.cytochrome c reductase	ubiquinol-cytochrome C reductase complex 14 kDa protein, putative similar to ubiquinol-cytochrome C reductase complex 14 kDa protein, putative [Arabidopsis thaliana] (TAIR:AT5G25450.1); similar to Ubiquinol-cytochrome c reductase complex 14 kDa protein (	Cytochrome bd ubiquinol oxidase, 14kDa subunit	0	0	0	0	0	0	0	0.4078	1.8978	2.3056	0	0	0	0	0	0	0	0.0857	1.4976	1.5833	0	0	0	0	0	0	0	0	1.9232	1.9232	0	0	0	0	0	0	0	1.2503	3.2784	4.5287	0	0	0	0	0
AT4G32520	25.01	C1-metabolism.glycine hydroxymethyltransferase	SHM3 (SERINE HYDROXYMETHYLTRANSFERASE 3); glycine hydroxymethyltransferase similar to SHM1 (SERINE HYDROXYMETHYLTRANSFERASE 1), glycine hydroxymethyltransferase [Arabidopsis thaliana] (TAIR:AT4G37930.1); similar to Glycine/serine hydroxymethyltransferase	serine hydroxymethyltransferase 3	0	0	0	0	0	0	0	0	0.2126	0.2126	0	0	0	0	0	0	0	0	0.4659	0.4659	0	0	0	0	0	0	0	0	0.9005	0.9005	0	0	0	0	0	0	0	0	0.9532	0.9532	0	0	0	0	0
AT4G32520	1.2.05	PS.photorespiration.serine hydroxymethyltransferase	SHM3 (SERINE HYDROXYMETHYLTRANSFERASE 3); glycine hydroxymethyltransferase similar to SHM1 (SERINE HYDROXYMETHYLTRANSFERASE 1), glycine hydroxymethyltransferase [Arabidopsis thaliana] (TAIR:AT4G37930.1); similar to Glycine/serine hydroxymethyltransferase	serine hydroxymethyltransferase 3	0	0	0	0	0	0	0	0	0.2126	0.2126	0	0	0	0	0	0	0	0	0.4659	0.4659	0	0	0	0	0	0	0	0	0.9005	0.9005	0	0	0	0	0	0	0	0	0.9532	0.9532	0	0	0	0	0
AT4G32520	13.1.5.2.01	amino acid metabolism.synthesis.serine-glycine-cysteine group.glycine.glycine hydroxymethyltransferase	SHM3 (SERINE HYDROXYMETHYLTRANSFERASE 3); glycine hydroxymethyltransferase similar to SHM1 (SERINE HYDROXYMETHYLTRANSFERASE 1), glycine hydroxymethyltransferase [Arabidopsis thaliana] (TAIR:AT4G37930.1); similar to Glycine/serine hydroxymethyltransferase	serine hydroxymethyltransferase 3	0	0	0	0	0	0	0	0	0.2126	0.2126	0	0	0	0	0	0	0	0	0.4659	0.4659	0	0	0	0	0	0	0	0	0.9005	0.9005	0	0	0	0	0	0	0	0	0.9532	0.9532	0	0	0	0	0
AT4G34030	13.2.4.4	amino acid metabolism.degradation.branched-chain group.leucine	MCCB (3-METHYLCROTONYL-COA CARBOXYLASE); biotin carboxylase MCC-B is involved in leucine degradation in mitochondria. The active protein is a dimer of MCC-A and MCC-B. MCC-A is biotinylated whereas MCC-B is not. Identical to Methylcrotonoyl-CoA carboxylas	3-methylcrotonyl-CoA carboxylase	0	0	0	0	0	1.6025	0	0.1137	0	1.7162	0	0	0	0	0	0.686	0	0	0	0.686	0	0	0	0	0	0.2736	0	0	0	0.2736	0	0	0	0	0	0.9769	0.3214	0.1273	0	1.4256	0	0	0	0	0
AT4G34450	31.4	cell. vesicle transport	coatomer gamma-2 subunit, putative / gamma-2 coat protein, putative / gamma-2 COP, putative similar to unknown protein [Arabidopsis thaliana] (TAIR:AT2G16200.1); similar to Adaptin N terminal re (GB:ABE87941.1); similar to PREDICTED: similar to coatomer	coatomer gamma-2 subunit, putative / gamma-2 coat protein, putative / gamma-2 COP, putative	0	0	0	0	0	0	0	0	0	0	0	0	0	0	0	0	0	0	0	0	0	0	0	0	0	0	0	0	0	0	0	0	0	0	0	0	0	0	0	0	0	0	0	0	0
AT4G34620	29.2.2	protein.synthesis.misc ribososomal protein	SSR16 (ribosomal protein S16); structural constituent of ribosome Encodes ribosomal protein S16, has embryo-defective lethal mutant phenotype similar to ribosomal protein S16 family protein [Arabidopsis thaliana] (TAIR:AT5G56940.1); similar to Ribosomal p	small subunit ribosomal protein 16	0	0	0	0	0	0	0	0	0	0	0	0	0.078	0	0	0	0	0	0	0.078	0	0	0	0	0	0	0.0975	0.5084	0.6649	1.2708	0	0	0.4103	0.3446	0	0.1458	0.2944	0.5068	0.6316	2.3335	0	0	0.7009	0	0
AT4G35090	21.6	redox.dismutases and catalases	CAT2 (CATALASE 2); catalase Encodes a peroxisomal catalase, highly expressed in bolts and leaves. mRNA expression patterns show circadian regulation with mRNA levels being high in the subjective early morning. Identical to Catalase-2 (EC 1.11.1.6) (CAT2)	catalase 2	0	0	0	0.0867	0	1.8154	3.2228	3.3796	4.4941	12.9986	0	0	0	0	0	0	2.681	1.8402	2.8738	7.395	0	0	0	0	0	0	0	0	4.3057	4.3057	0	0	0	0	0	0.1622	0	2.9757	6.4379	9.5758	0	0	0	0	0
AT4G35090	21.6	redox.dismutases and catalases	CAT2 (CATALASE 2); catalase Encodes a peroxisomal catalase, highly expressed in bolts and leaves. mRNA expression patterns show circadian regulation with mRNA levels being high in the subjective early morning. Identical to Catalase-2 (EC 1.11.1.6) (CAT2)	catalase 2	0	0	0	0	0	0	0	0	0	0	0	0	0	0	0	0	0	0	0	0	0	0	0	0	0	0	0	1.1279	0	1.1279	0	0	0	0	0.1882	0	1.819	0	0	2.0072	0	0	0	0	0
AT4G35250	35.1	not assigned.no ontology	vestitone reductase-related similar to DVR (PALE-GREEN AND CHLOROPHYLL B REDUCED 2), 3,8-divinyl protochlorophyllide a 8-vinyl reductase [Arabidopsis thaliana] (TAIR:AT5G18660.1); similar to hypothetical protein MtrDRAFT_AC121239g27v1 [Medicago truncatul	NAD(P)-binding Rossmann-fold superfamily protein	0	0	0	0	0	0	0.2589	0	0	0.2589	0	0	0	0	0	0	0.3099	0	0	0.3099	0	0	0	0	0	0	0.2907	0.25	0.1377	0.6784	0	0	0	0	0	0	0.3555	0.0458	0.1318	0.5331	0	0	0	0	0
AT4G38970	1.3.06	PS.calvin cyle.aldolase	fructose-bisphosphate aldolase, putative similar to fructose-bisphosphate aldolase, putative [Arabidopsis thaliana] (TAIR:AT2G21330.1); similar to plastidic aldolase NPALDP1 [Nicotiana paniculata] (GB:BAA77604.1); similar to latex plastidic aldolase-like	fructose-bisphosphate aldolase 2	0	0	0	0	0	0	0	0	0	0	0	0	0	0	0	0	0	0	0	0	0	0	0	0	0	0	0	0	0	0	0	0	0	0	0	0	0	0	0	0	0	0	0	0	0
AT4G38970	1.3.06	PS.calvin cyle.aldolase	fructose-bisphosphate aldolase, putative similar to fructose-bisphosphate aldolase, putative [Arabidopsis thaliana] (TAIR:AT2G21330.1); similar to plastidic aldolase NPALDP1 [Nicotiana paniculata] (GB:BAA77604.1); similar to latex plastidic aldolase-like	fructose-bisphosphate aldolase 2	0	0	0	0	0	0	0	0	0	0	0	0	0	0	0	0	0	0	0	0	0	0	0	0	0	0	0	0	0	0	0	0	0	0	0	0	0	0	0.0329	0.0329	0	0	0	0	0
AT4G38990	26.03	misc.gluco-, galacto- and mannosidases	pseudogene of a glycosyl hydrolase family 9 protein, endo-1,4-beta-glucanase precursor	glycosyl hydrolase 9B16	0	0	0	0	0	2.003	3.8388	0	0	5.8418	0	0	0	0	0	2.2974	2.9204	0	0	5.2178	0	0	0	0	0	0	0	0	0	0	0	0	0	0	0	0	0	0	0	0	0	0	0	0	0
AT4G38990	10.6.1	cell wall.degradation.cellulases and beta -1,4-glucanases	pseudogene of a glycosyl hydrolase family 9 protein, endo-1,4-beta-glucanase precursor	glycosyl hydrolase 9B16	0	0	0	0	0	2.003	3.8388	0	0	5.8418	0	0	0	0	0	2.2974	2.9204	0	0	5.2178	0	0	0	0	0	0	0	0	0	0	0	0	0	0	0	0	0	0	0	0	0	0	0	0	0
AT4G39080	34.1	transport.p- and v-ATPases	VHA-A3 (VACUOLAR PROTON ATPASE A3); ATPase Vacuolar proton ATPase subunit VHA-a isoform 3. Localized in the tonoplast. similar to (VACUOLAR PROTON ATPASE A2), ATPase [Arabidopsis thaliana] (TAIR:AT2G21410.1); similar to VHA-A1 (VACUOLAR PROTON ATPASE A 1)	vacuolar proton ATPase A3	0	0	0	0	0.3484	0	0	0	0	0.3484	0	0	0	0	0.3383	0	0	0	0	0.3383	0	0	0	0	0	0	0	0	0	0	0	0	0	0	0.1211	0	0	0	0	0.1211	0	0	0	0	0
AT4G39710	29.6	protein.folding	immunophilin, putative / FKBP-type peptidyl-prolyl cis-trans isomerase, putative Identical to Probable FKBP-type peptidyl-prolyl cis-trans isomerase 4, chloroplast precursor (EC 5.2.1.8) (PPIase) (Rotamase) (FKBP23I) [Arabidopsis Thaliana] (GB:Q9SCY3;GB:	FK506-binding protein 16-2	0	0	0	0	0	0	0	0	0	0	0	0	0	0	0	0	0	0	0.2849	0.2849	0.1466	0	0	0	0	0	0	0	0.8844	1.031	0	0	0	0	0	0	0	0	0.7345	0.7345	0	0	0	0	0
AT5G01530	1.1.1.01	PS.lightreaction.photosystem II.LHC-II	chlorophyll A-B binding protein CP29 (LHCB4) Identical to Chlorophyll a-b binding protein CP29.1, chloroplast precursor (LHCII protein 4.1) (LHCB4.1) (LHCB4.1) [Arabidopsis Thaliana] (GB:Q07473;GB:Q8RWN1;GB:Q94AD5;GB:Q94K17); similar to LHCB4.2 (LIGHT HA	light harvesting complex photosystem II	0	10.6051	13.9269	12.4184	8.7708	6.4062	8.113	12.0414	3.2858	75.5676	14.0277	14.1237	13.5618	13.9395	11.7183	7.4826	10.0367	9.8448	5.034	99.7691	9.0765	10.1358	11.0696	10.1311	7.7187	8.5889	7.9454	16.8094	7.3797	88.8551	9.199	9.0995	10.1588	13.2754	8.1067	6.4891	8.8852	14.3653	5.61	85.189	0	0	12.0216	34.7632	34.5291
AT5G01590	35.2	not assigned.unknown	similar to RNA binding protein [Bigelowiella natans] (GB:ABA27214.1); contains domain GYF domain (SSF55277)	unknown protein; FUNCTIONS IN: molecular_function unknown; INVOLVED IN: biological_process unknown; LOCATED IN: chloroplast, chloroplast envelope; EXPRESSED IN: 22 plant structures; EXPRESSED DURING: 13 growth stages; Has 60 Blast hits to 59 proteins in	0	0.0886	0	0.0614	0.5767	1.005	2.068	0	0	3.7997	0.0862	0	0	0	0	0.2025	0.9835	0	0	1.2722	0.2159	0.4163	0	0	0.587	0.3975	0	0	0	1.6167	0	0	0	0	0	0	0	0	0	0	0	0	0	0	0.9623
AT5G01600	15.2	metal handling.binding, chelation and storage	ATFER1 (ferretin 1); ferric iron binding Encodes a ferretin protein that is targeted to the chloroplast. Member of a Ferritin gene family. Gene expression is induced in response to iron overload and by nitric oxide. Identical to Ferritin-1, chloroplast p	ferretin 1	0	0.1095	0.8445	2.7652	1.4421	3.8529	7.9997	4.3077	0	21.3216	0	0	0.2302	3.4437	1.1032	3.046	9.8706	3.2882	0	20.9819	0	0	0	0	0	0.2772	2.546	0	0	2.8232	0	0	0	0	0	0	2.765	0.1174	0	2.8824	0	0	0	0	0.4025
AT5G02160	35.2	not assigned.unknown	similar to hypothetical protein [Solanum lycopersicum] (GB:BAD95796.1)	unknown protein; FUNCTIONS IN: molecular_function unknown; INVOLVED IN: biological_process unknown; LOCATED IN: chloroplast thylakoid membrane; EXPRESSED IN: 23 plant structures; EXPRESSED DURING: 13 growth stages; Has 121 Blast hits to 121 proteins in 1	0	0	0	0	0	0	0	0	0	0	0	0	0	0	0	0	0	0	0	0	0	0	0	0	0	0	0	0	0	0	0	0	0	0	0	0	0	0	0	0	0	0	0	0	0
AT5G02940	35.2	not assigned.unknown	similar to phosphotransferase-related [Arabidopsis thaliana] (TAIR:AT5G43745.1); similar to Os03g0163100 [Oryza sativa (japonica cultivar-group)] (GB:NP_001049055.1); similar to Unknown protein [Oryza sativa (japonica cultivar-group)] (GB:AAN06856.1); c	Protein of unknown function (DUF1012)	0	0	0.2871	0.3569	0.5305	1.0291	1.656	2.0016	0.8922	6.7534	0.0914	0.103	0.3126	0.3529	0.6636	1.2329	1.9322	1.6788	0.9187	7.2861	0	0.0554	0.2735	0.1088	0	0.4006	2.4159	1.5013	1.5127	6.2682	0	0	0.1321	0.4418	0.6046	0.7488	0.6029	1.4891	1.2597	5.279	0	0	0	0	0.6762
AT5G04140	12.2.1.01	N-metabolism.ammonia metabolism.glutamate synthase.ferredoxin dependent	GLU1 (FERREDOXIN-DEPENDENT GLUTAMATE SYNTHASE 1) Encodes a gene whose sequence is similar to ferredoxin dependent glutamate synthase (Fd-GOGAT). Expression in leaves is induced by light and sucrose. Proposed to be involved in photorespiration and nitrogen	glutamate synthase 1	0	0	0	0	0	0	8.0133	2.6783	0.7559	11.4475	0	0	0	0	0	0	8.4204	2.0584	1.2221	11.7009	0	0	0	0	0	0	9.0642	5.2501	2.1646	16.4789	0	0	0	0	0	0	12.878	3.8877	2.6589	19.4246	0	0	0	0	0
AT5G04710	29.5.04	protein.degradation.aspartate protease	aspartyl aminopeptidase, putative similar to aspartyl aminopeptidase, putative [Arabidopsis thaliana] (TAIR:AT5G60160.1); similar to Peptidase M18, aminopeptidase I [Medicago truncatula] (GB:ABE80427.1); similar to Os01g0967900 [Oryza sativa (japonica cu	Zn-dependent exopeptidases superfamily protein	0	0	0	0	0	0	0	0	2.2303	2.2303	0	0	0	0	0	0	0	0	2.2243	2.2243	0	0	0	0	0	0	0	0	4.6806	4.6806	0	0	0	0	0	0	0	0	5.0021	5.0021	0	0	0	0	0
AT5G05000	29.3.3	protein.targeting.chloroplast	ATTOC34/OEP34 (Translocase of chloroplast 34) Outer membrane protein that may function in import of nuclear encoded proteins into the chloroplast. Identical to Translocase of chloroplast 34 (EC 3.6.5.-) (34 kDa chloroplast outer envelope protein) (GTP-bin	translocon at the outer envelope membrane of chloroplasts 34	0	0.0642	0.2116	0.1383	0	0.0686	0.204	0.2572	0	0.9439	0.1158	0.0904	0.2185	0.0893	0	0.0836	0	0.0792	0.1152	0.792	0	0	0	0	0	0	0	0	0	0	0	0	0	0	0	0	0.11	0	0.1358	0.2458	0	0	0	0	0
AT5G05370	9.05	mitochondrial electron transport / ATP synthesis.cytochrome c reductase	ubiquinol-cytochrome C reductase complex ubiquinone-binding protein, putative / ubiquinol-cytochrome C reductase complex 8.2 kDa protein, putative similar to ubiquinol-cytochrome C reductase complex ubiquinone-binding protein, putative / ubiquinol-cytoch	Cytochrome b-c1 complex, subunit 8 protein	0	0	0	0	0	0	0	0	0	0	0	0	0	0	0	0	0	0	0	0	0	0	0	0	0	0	0	0	0.7012	0.7012	0	0	0	0	0	0	0	0.1034	2.826	2.9294	0	0	0	0	0
AT5G05920	16.4.1	secondary metabolism.N misc.alkaloid-like	DHS (DHS) Encodes a deoxyhypusine synthase. Identical to Deoxyhypusine synthase (EC 2.5.1.46) (DHS) [Arabidopsis Thaliana] (GB:Q9FI94;GB:Q9ASU5;GB:Q9C5Y5); similar to Deoxyhypusine synthase (GB:Q6RJS2); similar to deoxyhypusine synthase [Crotalaria retusa	deoxyhypusine synthase	0	0	0	0	0	0	0	0	0	0	0	0	0	0	0	0	0	0	0	0	0	0	0	0	0	0	0	0	0	0	0	0	0	0	0	0	0	0	0	0	0	0	0	0	2.0489
AT5G05920	29.2.4.01	protein.synthesis.elongation.deoxyhypusine synthase	DHS (DHS) Encodes a deoxyhypusine synthase. Identical to Deoxyhypusine synthase (EC 2.5.1.46) (DHS) [Arabidopsis Thaliana] (GB:Q9FI94;GB:Q9ASU5;GB:Q9C5Y5); similar to Deoxyhypusine synthase (GB:Q6RJS2); similar to deoxyhypusine synthase [Crotalaria retusa	deoxyhypusine synthase	0	0	0	0	0	0	0	0	0	0	0	0	0	0	0	0	0	0	0	0	0	0	0	0	0	0	0	0	0	0	0	0	0	0	0	0	0	0	0	0	0	0	0	0	2.0489
AT5G07020	35.1.42	not assigned.no ontology.proline rich family	proline-rich family protein similar to unknown protein [Lycopersicon esculentum] (GB:AAU03360.1)	proline-rich family protein	0	0	0.0581	0	0	0	0	0	0	0.0581	0.1525	0.1116	0	0	0	0	0	0	0	0.2641	0	0.2357	0.1372	0.1223	0	0	0	0	0	0.4952	0	0.1143	0.4043	0.3614	0.5237	0	0	0	0	1.4037	0	0	0	0	2.1325
AT5G08060	35.1	not assigned.no ontology	similar to Os01g0763300 [Oryza sativa (japonica cultivar-group)] (GB:NP_001044334.1); similar to unknown protein [Oryza sativa (japonica cultivar-group)] (GB:BAD87355.1)	unknown protein; FUNCTIONS IN: molecular_function unknown; INVOLVED IN: biological_process unknown; LOCATED IN: mitochondrion; EXPRESSED IN: 24 plant structures; EXPRESSED DURING: 16 growth stages; Has 42 Blast hits to 42 proteins in 17 species: Archae -	0	0	0	0	0	0	0	0	0	0	0	0	0	0	0	0	0	0	0	0	0	0	0	0	0	0	0	0	0	0	0	0	0	0	0.09	0	0	0	0.026	0.116	0	0	0	0	0.1427
AT5G08120	31.1	cell.organisation	myosin heavy chain-related similar to MFP1 (MAR BINDING FILAMENT-LIKE PROTEIN 1) [Arabidopsis thaliana] (TAIR:AT3G16000.1); similar to microtubule-associated protein [Nicotiana benthamiana] (GB:ABB97536.1)	movement protein binding protein 2C	0	0	0	0	0	0	0	0	0	0	0	0	0	0	0	0	0	0	0	0	0	0	0	0	0	0	0	0	0	0	0	0	0	0	0	0	0	0	0	0	0	0	0	2.0323	0
AT5G08530	9.1.2	mitochondrial electron transport / ATP synthesis.NADH-DH.localisation not clear	NADH-ubiquinone oxidoreductase 51 kDa subunit, mitochondrial, putative similar to NADH:ubiquinone oxidoreductase, NDUFV1/51kDa subunit (ISS) [Ostreococcus tauri] (GB:CAL57468.1); similar to NADH:ubiquinone oxidoreductase 51 kD subunit [Chlamydomonas rein	51 kDa subunit of complex I	0	0	0	0	0.6573	0	0	0	0	0.6573	0	0	0	0	0.5	0	0	0	0	0.5	0	0	0	0	0	0	0	0	0	0	0	0	0	0	0.3396	0	0	0	0	0.3396	0	0	0	0	0.5617
AT5G08670	9.09	mitochondrial electron transport / ATP synthesis.F1-ATPase	ATP synthase beta chain 1, mitochondrial Identical to ATP synthase subunit beta-1, mitochondrial precursor (EC 3.6.3.14) [Arabidopsis Thaliana] (GB:P83483;GB:Q8VX26;GB:Q9C5A8;GB:Q9C5B0); Identical to ATP synthase subunit beta-2, mitochondrial precursor (	ATP synthase alpha/beta family protein	0	0	0	0	0	0.4838	2.0916	0.3235	2.4617	5.3606	0	0	0	0	0	0.1287	2.8449	0.143	0.3199	3.4365	0	0	0	0	0	0.6317	1.5575	1.3149	0.9104	4.4145	0	0	0	0	0.1175	2.551	3.8594	1.8074	0.7331	9.0684	0	0	0	0	0
AT5G08690	9.09	mitochondrial electron transport / ATP synthesis.F1-ATPase	ATP synthase beta chain 2, mitochondrial Identical to ATP synthase subunit beta-1, mitochondrial precursor (EC 3.6.3.14) [Arabidopsis Thaliana] (GB:P83483;GB:Q8VX26;GB:Q9C5A8;GB:Q9C5B0); Identical to ATP synthase subunit beta-2, mitochondrial precursor (	ATP synthase alpha/beta family protein	0	0	0	0	0	0.3743	1.1137	0	0	1.488	0	0	0	0	0	0.5622	0	0	0	0.5622	0	0	0	0	0	0.3541	0.7168	0.0774	0	1.1483	0	0	0	0.0376	0.2874	0	2.2195	0	1.2468	3.7913	0	0	0	0	0
AT5G09660	6.03	gluconeogenesis.Malate DH	PMDH2 (PEROXISOMAL NAD-MALATE DEHYDROGENASE 2); malate dehydrogenase encodes a microbody NAD-dependent malate dehydrogenase Identical to Malate dehydrogenase, glyoxysomal precursor (EC 1.1.1.37) (mbNAD-MDH) [Arabidopsis Thaliana] (GB:Q9ZP05); similar to P	peroxisomal NAD-malate dehydrogenase 2	0	0	0	0	0	0	0	0	0	0	0	0	0	0	0	0	0	0	0	0	0	0	0	0	0	0	0	0	0.3076	0.3076	0	0	0	0	0	0	0	0.0476	0.9472	0.9948	0	0	0	0	0
AT5G13120	31.3.01	cell.cycle.peptidylprolyl isomerase	peptidyl-prolyl cis-trans isomerase cyclophilin-type family protein Identical to Peptidyl-prolyl cis-trans isomerase CYP20-2, chloroplast precursor (EC 5.2.1.8) (PPIase CYP20-2) (Rotamase CYP20-2) (Cyclophilin of 20 kDa 2) (Thylakoid lumen PPIase of 20 k	cyclophilin 20-2	0	0	0	0	0	0	0	0	1.0479	1.0479	0	0.1321	0	0	0	0	0	0	0.8088	0.9409	0	0	0	0	0	0	0	0	0	0	0	0	0	0	0	0	0	0	0	0	0	0	0	0	0
AT5G13120	31.3.01	cell.cycle.peptidylprolyl isomerase	peptidyl-prolyl cis-trans isomerase cyclophilin-type family protein Identical to Peptidyl-prolyl cis-trans isomerase CYP20-2, chloroplast precursor (EC 5.2.1.8) (PPIase CYP20-2) (Rotamase CYP20-2) (Cyclophilin of 20 kDa 2) (Thylakoid lumen PPIase of 20 k	cyclophilin 20-2	0	0	0	0	0	0	0	0.0731	0	0.0731	0	0	0	0	0	0	0	0	0.2302	0.2302	0.1673	0.1765	0	0	0	0	0	0.1346	1.3579	1.8363	0	0	0	0	0	0	0	0.2804	1.422	1.7024	0	0	0	0	0
AT5G13430	9.05	mitochondrial electron transport / ATP synthesis.cytochrome c reductase	ubiquinol-cytochrome C reductase iron-sulfur subunit, mitochondrial, putative / Rieske iron-sulfur protein, putative similar to ubiquinol-cytochrome C reductase iron-sulfur subunit, mitochondrial, putative / Rieske iron-sulfur protein, putative [Arabidop	Ubiquinol-cytochrome C reductase iron-sulfur subunit	0	0	0	0	0	0	0	0.3449	1.3765	1.7214	0	0	0	0	0	0	0	0.0679	1.0544	1.1223	0	0	0	0	0	0	0	0	1.36	1.36	0	0	0	0	0	0	0	0.8957	3.005	3.9007	0	0	0	0	0
AT5G13450	9.09	mitochondrial electron transport / ATP synthesis.F1-ATPase	ATP synthase delta chain, mitochondrial, putative / H(+)-transporting two-sector ATPase, delta (OSCP) subunit, putative Identical to ATP synthase delta chain, mitochondrial precursor (EC 3.6.3.14) (Oligomycin sensitivity conferral protein) (OSCP) [Arabid	delta subunit of Mt ATP synthase	0	0	0	0	0	0	1.0177	0	0	1.0177	0	0	0	0	0	0	0.2701	0	0	0.2701	0	0	0	0	0	0	0.1191	0	0	0.1191	0	0	0	0	0	0	2.3372	0	0	2.3372	0	0	0	0	0
AT5G13620	35.2	not assigned.unknown	similar to unknown protein [Arabidopsis thaliana] (TAIR:AT1G49290.1); similar to Immunoglobulin/major histocompatibility complex [Medicago truncatula] (GB:ABE88482.1)	unknown protein; BEST Arabidopsis thaliana protein match is: unknown protein (TAIR:AT1G49290.1); Has 1807 Blast hits to 1807 proteins in 277 species: Archae - 0; Bacteria - 0; Metazoa - 736; Fungi - 347; Plants - 385; Viruses - 0; Other Eukaryotes - 339	0	0	0	0	0	0	0	0	0	0	0	0	0	0	0	0	0	0	0	0	0	0	0	0	0	0	0	0	0	0	0	0	0	0	0	0	0	0	0	0	0	0	0	0	0
AT5G13720	35.2	not assigned.unknown	structural constituent of ribosome similar to unknown protein [Arabidopsis thaliana] (TAIR:AT4G19390.1); similar to Os07g0656700 [Oryza sativa (japonica cultivar-group)] (GB:NP_001060506.1); similar to Os07g0656600 [Oryza sativa (japonica cultivar-group)	Uncharacterised protein family (UPF0114)	0	0	0	0	0	0	0	1.0745	0	1.0745	0	0	0	0	0	0	0	0	0	0	0	0	0	0	0	0	0	0	0.7048	0.7048	0	0	0	0	0	0	0	1.005	0.8351	1.8401	0	0	0	0	0
AT5G14320	29.2.1.1	protein.synthesis.mito/plastid ribosomal protein.plastid	30S ribosomal protein S13, chloroplast (CS13) Identical to 30S ribosomal protein S13, chloroplast precursor (CS13) (RPS13) [Arabidopsis Thaliana] (GB:P42732;GB:Q9LY97); similar to 30S ribosomal protein S13, chloroplast, putative [Arabidopsis thaliana] (T	Ribosomal protein S13/S18 family	0	0	3.1884	2.8514	1.6833	3.1445	2.9373	4.0236	2.0322	19.8607	0	0	6.811	3.8508	2.9403	3.1317	3.4032	2.2054	0.9028	23.2452	0	0	0	0	0	0	0	1.0003	5.8131	6.8134	0	0	0	0	0	0	0	4.3785	6.2158	10.5943	0	0	6.2784	2.9754	2.0614
AT5G14320	29.2.1.1	protein.synthesis.mito/plastid ribosomal protein.plastid	30S ribosomal protein S13, chloroplast (CS13) Identical to 30S ribosomal protein S13, chloroplast precursor (CS13) (RPS13) [Arabidopsis Thaliana] (GB:P42732;GB:Q9LY97); similar to 30S ribosomal protein S13, chloroplast, putative [Arabidopsis thaliana] (T	Ribosomal protein S13/S18 family	0	0	0	0	0.7798	0	1.1311	0	0	1.9109	0	0.2907	0	0	0	0	0	0	0	0.2907	0	0	0	0	0	0	0	0.7014	0	0.7014	0	0	0	0.4133	0	0.4435	3.1994	0.938	0	4.9942	0	0	0	0	0
AT5G16390	11.1.01	lipid metabolism.FA synthesis and FA elongation.Acetyl CoA Carboxylation	BCCP/BCCP-1/BCCP1/CAC1-A/CAC1A (BIOTIN CARBOXYL CARRIER, BIOTIN CARBOXYL CARRIER PROTEIN 1); biotin binding Encodes for the biotin carboxyl-carrier subunit of the multi-enzyme plastidial acetyl-coenzyme A carboxylase complex. Identical to Biotin carboxyl	chloroplastic acetylcoenzyme A carboxylase 1	0	0.8185	3.7907	0.1085	0	0	0	0	0	4.7177	0	1.4072	2.3199	0	0	0	0	0	0	3.7271	0	3.8693	4.4538	0	0	0	0	0	0	8.3231	0	1.4397	4.8002	0	0	0	0	0	0	6.2399	0	0	0.9499	1.3682	0.1859
AT5G16490	35.1	not assigned.no ontology	RIC4 (ROP-INTERACTIVE CRIB MOTIF-CONTAINING PROTEIN 4) encodes a member of a novel protein family that contains contain a CRIB (for Cdc42/Rac-interactive binding) motif required for their specific interaction with GTP-bound Rop1 (plant-specific Rho GTPase	ROP-interactive CRIB motif-containing protein 4	0	0	0	0	0	0	0	0	0	0	0	0	0	0	0	0	5.3985	0	0	5.3985	0	0	0	0	0	0	0	0	0	0	0	0	0	0	0	0	0	0	0	0	0	0	0	0	0
AT5G16715	29.1.09	protein.aa activation. valine-tRNA ligase	EMB2247 (EMBRYO DEFECTIVE 2247); ATP binding / aminoacyl-tRNA ligase similar to TWN2 (TWIN 2), ATP binding / aminoacyl-tRNA ligase [Arabidopsis thaliana] (TAIR:AT1G14610.1); similar to putative valyl-tRNA synthetase [Oryza sativa (japonica cultivar-group	ATP binding;valine-tRNA ligases;aminoacyl-tRNA ligases;nucleotide binding;ATP binding;aminoacyl-tRNA ligases	0	0	0	0	0	0	0	0.1844	0	0.1844	0	0.1174	0	0	0	0	0.4921	0.6464	0.0422	1.2981	0	0	0	0	0	0	0	0	0	0	0	0	0	0	0	0	0.6647	1.287	0.419	2.3707	0	0	0	0	0
AT5G17170	29.8	protein assembly and cofactor ligation	rubredoxin family protein similar to rubredoxin family protein [Arabidopsis thaliana] (TAIR:AT5G51010.1); similar to Os08g0162600 [Oryza sativa (japonica cultivar-group)] (GB:NP_001061060.1); similar to PREDICTED P0577B11.138 gene product [Oryza sativa (	rubredoxin family protein	0	0.2294	0.1067	0	0	0	0.2813	3.523	0	4.1404	0.379	0.2012	0	0	0	0	0.3957	1.3443	1.3465	3.6667	0	0.8845	0.6282	0.2126	0	0	0.9547	2.0495	2.8691	7.5986	0	0.1714	0.2336	0.2332	0	0	0	0.8201	1.2802	2.7385	0	0	0	1.2448	0.4352
AT5G17170	29.8	protein assembly and cofactor ligation	rubredoxin family protein similar to rubredoxin family protein [Arabidopsis thaliana] (TAIR:AT5G51010.1); similar to Os08g0162600 [Oryza sativa (japonica cultivar-group)] (GB:NP_001061060.1); similar to PREDICTED P0577B11.138 gene product [Oryza sativa (	rubredoxin family protein	0	0	0	0	0	0	0	0	0.1533	0.1533	0	0	0	0	0	0	0	0	0	0	0	0	0	0	0	0	0	0	0	0	0	0	0	0.3082	0	0	0	0	0	0.3082	0	0	0	0	0.8853
AT5G18820	29.6	protein.folding	EMB3007 (EMBRYO DEFECTIVE 3007); ATP binding / protein binding / unfolded protein binding similar to CPN60A (chloroplast / 60 kDa chaperonin alpha subunit), ATP binding / protein binding / unfolded protein binding [Arabidopsis thaliana] (TAIR:AT2G28000.1	TCP-1/cpn60 chaperonin family protein	0	0	0	0	0	0	0.1144	0	0	0.1144	0	0	0	0	0	0	0.4669	0	0	0.4669	0	0	0	0	0	0	0	0	0	0	0	0	0	0	0	0	1.7487	0	0	1.7487	0	0	0	0	0
AT5G21430	20.2.1	stress.abiotic.heat	DNAJ heat shock N-terminal domain-containing protein similar to DnaJ domain containing protein, expressed [Oryza sativa (japonica cultivar-group)] (GB:ABA98601.1); contains InterPro domain Heat shock protein DnaJ, N-terminal; (InterPro:IPR001623)	Chaperone DnaJ-domain superfamily protein	0	0.2595	0.1157	0	0	0	0	0.2872	1.6003	2.2627	0.3519	0.4779	0.0619	0.0921	0	0	0	0.3163	2.1128	3.4129	0.2566	0.5198	0	0	0	0	0	0.3431	2.4351	3.5546	0.4307	0.4295	0.1136	0.0723	0	0	0	0.4456	2.1957	3.6874	0	0	0	0.514	0
AT5G22640	35.1	not assigned.no ontology	EMB1211 (EMBRYO DEFECTIVE 1211) similar to aldose 1-epimerase family protein [Arabidopsis thaliana] (TAIR:AT5G15140.1); similar to Glutamic acid-rich protein precursor (GB:P13816); contains InterPro domain MORN motif; (InterPro:IPR003409)	MORN (Membrane Occupation and Recognition Nexus) repeat-containing protein	0	0	0	0	0	0.6114	0	0	0	0.6114	0	0	0	0	0	0	0	0	0	0	0	0	0	0	0	0.0776	0	0	0	0.0776	0	0	0	0	0	0	0	0	0	0	0	0	0	0	0
AT5G22830	34.14	transport.unspecified cations	GMN10 (Arabidopsis thaliana Mg transporter 10) putative Mg(2+) transport protein similar to magnesium transporter CorA-like family protein (MRS2-7) [Arabidopsis thaliana] (TAIR:AT5G09690.2); similar to magnesium transporter CorA-like family protein, putat	magnesium (Mg) transporter 10	0	0	0	0	0	0	0	0.189	0.2372	0.4262	0	0	0	0	0	0	0.0386	0.1278	0.1622	0.3286	0	0	0	0	0	0	0.0793	0.4553	0.4992	1.0338	0	0	0	0	0	0	0	0.5774	0.5081	1.0855	0	0	0	0	0
AT5G23060	35.2	not assigned.unknown	similar to unknown protein [Arabidopsis thaliana] (TAIR:AT3G59780.1); similar to Rhodanese-like [Medicago truncatula] (GB:ABE85110.1); contains InterPro domain Rhodanese-like; (InterPro:IPR001763)	calcium sensing receptor	0	3.0963	3.5091	3.2944	4.0581	4.6388	5.7152	6.6633	4.9097	35.8849	3.6502	4.0079	3.2575	3.0913	3.8233	4.8647	5.8633	4.383	5.1153	38.0565	2.4131	3.3379	3.1095	2.6942	2.655	3.041	3.8657	7.1804	7.9461	36.2429	1.6604	2.3543	3.0914	2.9798	2.6836	2.5978	5.5057	4.5953	5.8555	31.3238	0	0	2.0822	4.0258	7.1314
AT5G23890	35.1	not assigned.no ontology	similar to oxidoreductase/ transition metal ion binding [Arabidopsis thaliana] (TAIR:AT5G52410.2); similar to unknown protein [Oryza sativa (japonica cultivar-group)] (GB:AAP44759.1); similar to Os03g0862100 [Oryza sativa (japonica cultivar-group)] (GB:	LOCATED IN: mitochondrion, chloroplast thylakoid membrane, chloroplast, plastid, chloroplast envelope; EXPRESSED IN: 24 plant structures; EXPRESSED DURING: 14 growth stages; CONTAINS InterPro DOMAIN/s: S-layer homology domain (InterPro:IPR001119); BEST A	0	0	0	0	0	0	0	0.8626	0	0.8626	0	0	0	0	0	0	0.9414	0.1035	0	1.0449	0	0	0	0	0	0	0	0	0.3887	0.3887	0	0	0	0	0	0	0	1.2785	0.3362	1.6147	0	0	0	0	0
AT5G24314	35.2	not assigned.unknown	PDE225/PTAC7 (PIGMENT DEFECTIVE 225) similar to retrotransposon protein, putative, Ty1-copia subclass [Oryza sativa (japonica cultivar-group)] (GB:ABA95643.1); similar to Os01g0705300 [Oryza sativa (japonica cultivar-group)] (GB:NP_001044009.1)	plastid transcriptionally active7	0	0.3776	0.9069	0	0	0	0	0	0	1.2845	0	1.3785	1.463	0	0	0	0	0	0	2.8415	0	1.7069	0.4015	0	0	0	0	0	0	2.1084	0	2.0864	1.1602	0	0	0	0	0	0	3.2466	0	0	0.2919	0	0
AT5G35590	29.5.11.20	protein.degradation.ubiquitin.proteasom	PAA1 (20S proteasome alpha subunit A1); peptidase Encodes 20S proteasome subunit PAA1 (PAA1). Identical to Proteasome subunit alpha type 6-A (EC 3.4.25.1) (Proteasome subunit alpha type 1) (20S proteasome alpha subunit A-1) (Proteasome component 1) (PAA1)	proteasome alpha subunit A1	0	0	0	0	0	0	0.255	0	0	0.255	0	0	0	0	0	0	1.0139	0	0	1.0139	0	0	0	0	0	0	0	0	0	0	0	0	0	0	0	0	0	0	0	0	0	0	0	0	0
AT5G35630	12.2.02	N-metabolism.ammonia metabolism.glutamine synthase	GS2 (GLUTAMINE SYNTHETASE 2); glutamate-ammonia ligase chloroplastic glutamine synthetase Identical to Glutamine synthetase, chloroplast/mitochondrial precursor (EC 6.3.1.2) (Glutamate--ammonia ligase) (GS2) (GLN2) [Arabidopsis Thaliana] (GB:Q43127); simi	glutamine synthetase 2	0	0	0	0	0	0	0	0.3349	3.9571	4.292	0	0	0	0	0	0	0.1486	0	4.1739	4.3225	0	0	0	0	0	0	0.319	0.5981	4.0956	5.0127	0	0	0	0	0	0	0	0.6273	6.6298	7.2571	0	0	0	0	0
AT5G35630	12.2.02	N-metabolism.ammonia metabolism.glutamine synthase	GS2 (GLUTAMINE SYNTHETASE 2); glutamate-ammonia ligase chloroplastic glutamine synthetase Identical to Glutamine synthetase, chloroplast/mitochondrial precursor (EC 6.3.1.2) (Glutamate--ammonia ligase) (GS2) (GLN2) [Arabidopsis Thaliana] (GB:Q43127); simi	glutamine synthetase 2	0	0	0	0	0	0	0	0.6189	0	0.6189	0	0	0	0	0	0	0.1459	0.1862	0	0.3321	0	0	0	0	0	0	0	0	2.3155	2.3155	0	0	0	0	0	0	0	0	0	0	0	0	0	0	0
AT5G35790	7.1.01	OPP.oxidative PP.G6PD	G6PD1 (GLUCOSE-6-PHOSPHATE DEHYDROGENASE 1); glucose-6-phosphate 1-dehydrogenase Encodes a plastidic glucose-6-phosphate dehydrogenase that is sensitive to reduction by DTT and whose mRNA is more prevalent in developing organs but absent in the root. Iden	glucose-6-phosphate dehydrogenase 1	0	0	0	0	0	0	0.2063	0.2014	0	0.4077	0	0	0	0	0	0	0.4701	0.0928	0	0.5629	0	0	0	0	0	0	0.2936	0.1053	0.3309	0.7298	0	0	0	0	0	0	0	0.2076	0.257	0.4646	0	0	0	0	0
AT5G37510	9.1.2	mitochondrial electron transport / ATP synthesis.NADH-DH.localisation not clear	EMB1467 (EMBRYO DEFECTIVE 1467); NADH dehydrogenase Encodes a subunit of the 400 kDa subcomplex of the mitochondrial NADH dehydrogenase (complex I). The protein has been isolated in the male gametophyte. Identical to NADH-ubiquinone oxidoreductase 75 kDa	NADH-ubiquinone dehydrogenase, mitochondrial, putative	0	0	0	0.3221	1.1982	0	0	0	0	1.5203	0	0	0	0.1424	0.823	0	0	0	0	0.9654	0	0	0	0.2417	0.1336	0	0	0	0	0.3753	0	0	0	1.0051	1.7183	0	0	0	0	2.7234	0	0	0	0	1.6966
AT5G38410	1.3.02	PS.calvin cyle.rubisco small subunit	ribulose bisphosphate carboxylase small chain 3B / RuBisCO small subunit 3B (RBCS-3B) (ATS3B) Identical to Ribulose bisphosphate carboxylase small chain 3B, chloroplast precursor (EC 4.1.1.39) (RuBisCO small subunit 3B) (RBCS-3B) [Arabidopsis Thaliana] (	Ribulose bisphosphate carboxylase (small chain) family protein	0	0	0	0	0.5034	4.2374	1.4189	4.584	0	10.7437	0	0	0	0	0.4156	2.5717	1.9977	2.317	2.2266	9.5286	0	0	0	0	0	0.9913	0.8056	1.2817	0	3.0786	0	0	0	0.3704	0	2.5432	0.4805	1.3881	0	4.7822	0	0	0	0.2587	1.0102
AT5G38410	1.3.02	PS.calvin cyle.rubisco small subunit	ribulose bisphosphate carboxylase small chain 3B / RuBisCO small subunit 3B (RBCS-3B) (ATS3B) Identical to Ribulose bisphosphate carboxylase small chain 3B, chloroplast precursor (EC 4.1.1.39) (RuBisCO small subunit 3B) (RBCS-3B) [Arabidopsis Thaliana] (	Ribulose bisphosphate carboxylase (small chain) family protein	0	0	0	0	0	0	0	0	0	0	0	0	0	0	0	0	0	0	0	0	0	0	0	0	0	0	0	2.4672	11.6052	14.0724	0	0	0	0	0	0	0	1.1183	6.6272	7.7455	0	0	0	0	0
AT5G38420	1.3.02	PS.calvin cyle.rubisco small subunit	ribulose bisphosphate carboxylase small chain 2B / RuBisCO small subunit 2B (RBCS-2B) (ATS2B) Identical to Ribulose bisphosphate carboxylase small chain 2B, chloroplast precursor (EC 4.1.1.39) (RuBisCO small subunit 2B) (RBCS-2B) [Arabidopsis Thaliana] (	Ribulose bisphosphate carboxylase (small chain) family protein	0	0	0	0	0	0	0	0	6.5989	6.5989	0	0	0	0	0	0	0.3994	0	4.5701	4.9695	0	0	0	0	0	0	0	0	6.5683	6.5683	0	0	0	0	0	0	0	0	3.3063	3.3063	0	0	0	0	0.5574
AT5G38430	1.3.02	PS.calvin cyle.rubisco small subunit	ribulose bisphosphate carboxylase small chain 1B / RuBisCO small subunit 1B (RBCS-1B) (ATS1B) Identical to Ribulose bisphosphate carboxylase small chain 1B, chloroplast precursor (EC 4.1.1.39) (RuBisCO small subunit 1B) (RBCS-1B) [Arabidopsis Thaliana] (	Ribulose bisphosphate carboxylase (small chain) family protein	0	0	0	0	0	0	0	1.1813	6.3527	7.534	0	0	0	0	0	0	0	1.363	6.4331	7.7961	0	0	0	0	0	0.155	0	1.4939	6.2686	7.9175	0	0	0	0	0	0.3249	0	2.298	10.1258	12.7487	0	0	0	0	0
AT5G40770	35.1	not assigned.no ontology	ATPHB3 (PROHIBITIN 3) prohibitin 3 similar to ATPHB4 (PROHIBITIN 4) [Arabidopsis thaliana] (TAIR:AT3G27280.1); similar to mitochondrial prohibitin 1 [Petunia x hybrida] (GB:AAW83328.1); similar to PHB1 [Nicotiana benthamiana] (GB:AAZ30376.1); contains Int	prohibitin 3	0	0	0.1604	0	0	0	0	0	0	0.1604	0	0	0.1013	0.1776	0	0	0	0	0	0.2789	0	0	0.0688	0.3338	0	0	0	0	0	0.4026	0	0.1332	0.6185	1.6392	0.1823	0	0	0	0	2.5732	0	0	0	0	0
AT5G40810	9.6	mitochondrial electron transport / ATP synthesis.cytochrome c	cytochrome c1, putative similar to cytochrome c1, putative [Arabidopsis thaliana] (TAIR:AT3G27240.1); similar to Cytochrome c, monohaem [Medicago truncatula] (GB:ABE81122.1); contains InterPro domain Cytochrome c, monohaem; (InterPro:IPR009056); contains	Cytochrome C1 family	0	0	0	0	0	0	0	0.0878	0.5411	0.6289	0	0	0	0	0	0	0	0	0.1885	0.1885	0	0	0	0	0	0	0	0	0.9338	0.9338	0	0	0	0	0	0	0	0.0917	1.777	1.8687	0	0	0	0	0
AT5G40950	29.2.1.99	protein.synthesis.mito/plastid ribosomal protein.unknown	50S ribosomal protein L27, chloroplast, putative (RPL27) Identical to 50S ribosomal protein L27, chloroplast precursor (CL27) (RPL27) [Arabidopsis Thaliana] (GB:Q9FLN4); similar to ribosomal protein L27 family protein [Arabidopsis thaliana] (TAIR:AT5G152	ribosomal protein large subunit 27	0	3.9456	6.7803	4.1038	1.7212	0.6958	0.3686	0.1342	0	17.7495	7.0409	4.1225	7.088	3.3425	0.8538	0.7092	0.4964	0.1035	0	23.7568	2.3041	4.5343	3.603	4.3963	4.3061	0.7002	0.5806	0.7181	1.6578	22.8005	5.5671	5.7056	5.5588	4.7448	2.8677	0.4534	0	0.649	0.7679	26.3143	0	0	2.4239	1.9839	0.3282
AT5G42270	29.5.07	protein.degradation.metalloprotease	VAR1 (VARIEGATED 1); ATP-dependent peptidase/ ATPase/ metallopeptidase VAR1 contains a conserved motif for ATPase and a metalloprotease characteristic to FtsH proteins, and is targeted into chloroplasts. A VAR1-fusion protein synthesized in vitro exhibite	VAR1, FtsH5	0	0	0.1267	0.6605	1.081	1.5354	2.057	3.5793	3.4893	12.5292	0.2364	0.108	0.2431	1.1066	1.1985	1.4346	1.8659	2.5642	3.2651	12.0224	0.3567	0.5519	0.4807	0.6529	0.2582	1.0482	1.6179	4.9871	5.4843	15.4379	0.4568	0.4554	0.3545	1.0145	0.7672	0.996	2.0104	4.8688	5.321	16.2446	0	0	0	0	0
AT5G43745	35.1	not assigned.no ontology	phosphotransferase-related similar to unknown protein [Arabidopsis thaliana] (TAIR:AT5G02940.1); similar to Os03g0163100 [Oryza sativa (japonica cultivar-group)] (GB:NP_001049055.1); similar to Unknown protein [Oryza sativa (japonica cultivar-group)] (GB	Protein of unknown function (DUF1012)	0	0	0	0	0	0	0.0253	0.0459	0	0.0712	0	0	0	0	0	0	0.1473	0.0654	0	0.2127	0	0	0	0	0	0	0.1041	0.2194	0	0.3235	0	0	0	0	0	0.0647	0.0607	1.0647	0.1252	1.3153	0	0	0	0	0
AT5G44700	30.2.11	signalling.receptor kinases.leucine rich repeat XI	EDA23 (embryo sac development arrest 23); ATP binding / protein serine/threonine kinase similar to leucine-rich repeat transmembrane protein kinase, putative [Arabidopsis thaliana] (TAIR:AT2G33170.1); similar to leucine-rich repeat transmembrane protein	Leucine-rich repeat transmembrane protein kinase	0	0	0	0	0	0	0	0	0	0	0	0	0	0	0	3.0548	0	0	0	3.0548	0	0	0	0	0	0	0	0	0	0	0	0	0	0	0	0	0	0	0	0	0	0	0	0	0
AT5G44990	35.2	not assigned.unknown	similar to unknown protein [Arabidopsis thaliana] (TAIR:AT4G19880.1); similar to Glutathione S-transferase, C-terminal-like [Medicago truncatula] (GB:ABC75353.1); contains InterPro domain Thioredoxin-like fold; (InterPro:IPR012336); contains InterPro do	Glutathione S-transferase family protein	0	0	0	0	0	0	0	0	0	0	0	0	0	0	0	0	0	0	0	0	0	0	0	0	0	0	0	0	0	0	0	0	0	0	0	0	0	0	0	0	0	0	0	0	0
AT5G45170	35.1	not assigned.no ontology	CbbY protein-related similar to haloacid dehalogenase-like hydrolase family protein [Arabidopsis thaliana] (TAIR:AT3G48420.1); similar to Predicted haloacid-halidohydrolase and related hydrolases (ISS) [Ostreococcus tauri] (GB:CAL50173.1); similar to Os1	Haloacid dehalogenase-like hydrolase (HAD) superfamily protein	0	0	0	0	0	0	0	0	0.5969	0.5969	0	0	0	0	0	0	0	0	0.3903	0.3903	0	0	0	0	0	0	0	0	0.9927	0.9927	0	0	0	0	0	0	0	0	0.7854	0.7854	0	0	0	0	0
AT5G45390	29.5.05	protein.degradation.serine protease	CLPP4 (Clp protease proteolytic subunit 4); endopeptidase Clp One of several nuclear-encoded ClpPs (caseinolytic protease). Contains a highly conserved catalytic triad of Ser-type proteases (Ser-His-Asp). The name reflects nomenclature described in Adam e	CLP protease P4	0	0	0	0	0	0	0	0	0	0	0	0	0	0	0	0	0	0	0	0	0	0	0	0	0	0	0	0	0	0	0	0	0	0	0	0	0	0	0	0	0	0	0	0	0
AT5G46260	20.1	stress.biotic	disease resistance protein (TIR-NBS-LRR class), putative similar to ATP binding / nucleoside-triphosphatase/ nucleotide binding / protein binding / transmembrane receptor [Arabidopsis thaliana] (TAIR:AT5G46520.1); similar to disease resistance protein (T	disease resistance protein (TIR-NBS-LRR class) family	0	0	0	0	0	0	0	0	0	0	2.206	0	0	0	0	0	0	0	0	2.206	0	0	0	0	0	0	0	0	0	0	0	0	0	0	0	0	0	0	0	0	0	0	0	0	0
AT5G46290	11.1.03	lipid metabolism.FA synthesis and FA elongation.ketoacyl ACP synthase	KAS I (3-KETOACYL-ACYL CARRIER PROTEIN SYNTHASE I); fatty-acid synthase 3-ketoacyl-acyl carrier protein synthase I (KAS I) mRNA, Identical to 3-oxoacyl-[acyl-carrier-protein] synthase I, chloroplast precursor (EC 2.3.1.41) (Beta-ketoacyl-ACP synthase I) (	3-ketoacyl-acyl carrier protein synthase I	0	0	0	0	0	0	0	0	0	0	0	0	0	0	0	0.0582	0	0	0	0.0582	0	0	0	0	0	0	0	0	0	0	0	0	0	0	0	0	0.2241	0	0	0.2241	0	0	0	0	0
AT5G47030	9.09	mitochondrial electron transport / ATP synthesis.F1-ATPase	ATP synthase delta' chain, mitochondrial Identical to ATP synthase delta' chain, mitochondrial precursor (EC 3.6.3.14) [Arabidopsis Thaliana] (GB:Q96252); similar to ATP synthase delta' chain, mitochondrial precursor (GB:Q40089); contains InterPro domain	ATPase, F1 complex, delta/epsilon subunit	0	0	0	0	0	0	0	0	0	0	0	0	0	0	0	0	0	0	0	0	0	0	0	0	0	0	0	0	0	0	0	0	0	0	0	0	0	0	0	0	0	0	0	0	0
AT5G47110	27.3.99	RNA.regulation of transcription.unclassified	lil3 protein, putative similar to LIL3:1, transcription factor [Arabidopsis thaliana] (TAIR:AT4G17600.1); similar to Lil3 protein, putative [Brassica oleracea] (GB:ABD64919.1)	Chlorophyll A-B binding family protein	0	0	0	0	0	0	0	0	0	0	0	0	0	0	0	0	0	0	0	0	0	0	0	0	0	0	0	0	0	0	0	0	0	0	0	0	0	0	0	0	0	0	0	0	0
AT5G47190	29.2.1.1	protein.synthesis.mito/plastid ribosomal protein.plastid	ribosomal protein L19 family protein Identical to 50S ribosomal protein L19-2, chloroplast precursor [Arabidopsis Thaliana] (GB:Q8RXX5;GB:Q8LBV7;GB:Q9LVU0); similar to ribosomal protein L19 family protein [Arabidopsis thaliana] (TAIR:AT4G17560.1); simila	Ribosomal protein L19 family protein	0	0	1.0212	0	0	0	0	0	0	1.0212	0	0	1.3804	0	0	0	0	0	0	1.3804	0	0	0	0	0	0	0	0	0	0	0	0	0	0	0	0	0	0	0	0	0	0	0	0	0
AT5G47890	9.1.2	mitochondrial electron transport / ATP synthesis.NADH-DH.localisation not clear	NADH-ubiquinone oxidoreductase B8 subunit, putative similar to Mitochondrial ribosome [Medicago truncatula] (GB:ABE92961.1); contains InterPro domain Mitochondrial ribosome; (InterPro:IPR007741)	NADH-ubiquinone oxidoreductase B8 subunit, putative	0	0	0	0	0	0	0	0	0	0	0	0	0	0	0	0	0	0	0	0	0	0	0	0	0	0	0	0	0	0	0	0	0	0	0.1792	0	0	0	0	0.1792	0	0	0	0	0.1427
AT5G50920	29.5.05	protein.degradation.serine protease	CLPC (HEAT SHOCK PROTEIN 93-V); ATP binding / ATPase Encodes a protein that is similar to ATP-dependent Clp protease ATP-binding subunit / ClpC. Involved in protein import into the chloroplast. May provide ATP source that drives the TIC (Translocon at the	CLPC homologue 1	0	0	0	0	0	0	0.1159	0.0355	0	0.1514	0	0	0.0853	0	0	0	0	0.7482	0.1051	0.9386	0	0	0.0469	0	0	0	0.0779	0.121	0.6201	0.8659	0.1959	0	0	0.0533	0	0	0	0.6256	0.8974	1.7722	0	0	0	0	0
AT5G51100	21.6	redox.dismutases and catalases	FSD2 (FE SUPEROXIDE DISMUTASE 2); iron superoxide dismutase Fe superoxide dismutase whose mRNA levels are increased in response to exposure to UV-B. similar to FSD1 (FE SUPEROXIDE DISMUTASE 1), iron superoxide dismutase [Arabidopsis thaliana] (TAIR:AT4G25	Fe superoxide dismutase 2	0	0.4712	1.0063	0	0	0	0	0	0	1.4775	0	0.687	1.135	0	0	0	0	0	0	1.822	0	1.3219	0.6934	0	0	0	0	0	0	2.0153	0	0.9362	1.0454	0	0	0	0	0	0	1.9816	0	0	0.3839	1.1018	0
AT5G51720	35.2	not assigned.unknown	similar to zinc finger, CDGSH-type domain 2 [Homo sapiens] (GB:NP_001008389.1); similar to Os07g0467200 [Oryza sativa (japonica cultivar-group)] (GB:NP_001059590.1); similar to hypothetical protein [Homo sapiens] (GB:CAD97935.1); contains InterPro domai	2 iron, 2 sulfur cluster binding	0	0	0	0	0.0905	0.6321	0.7356	1.3551	1.5364	4.3497	0	0	0	0	0	0.343	0.6197	0.8604	1.8571	3.6802	0	0	0	0	0	0.1117	0.65	1.8049	0.9806	3.5472	0	0	0	0	0	0.095	0.3671	1.04	1.1779	2.68	0	0	0.099	0	0
AT5G52440	29.3.3	protein.targeting.chloroplast	HCF106 (High chlorophyll fluorescence 106) HCF106; nuclear gene for chloroplast. Thylakoid membrane delta pH translocation pathway component protein; related to Escherichia coli TatA and TatB similar to thylakoid assembly protein, putative [Arabidopsis th	Bacterial sec-independent translocation protein mttA/Hcf106	0	0	0	0	0	0	0	0	0.8221	0.8221	0	0	0	0	0	0	0	0	0.8565	0.8565	0	0	0	0	0	0	0	0	2.0806	2.0806	0	0	0	0	0	0	0	0	1.6388	1.6388	0	0	0	0	0
AT5G52840	9.1.2	mitochondrial electron transport / ATP synthesis.NADH-DH.localisation not clear	NADH-ubiquinone oxidoreductase-related Identical to Probable NADH dehydrogenase [ubiquinone] 1 alpha subcomplex subunit 5, mitochondrial precursor (EC 1.6.5.3) (EC 1.6.99.3) [Arabidopsis Thaliana] (GB:Q9FLX7); similar to unknown protein [Arabidopsis thal	NADH-ubiquinone oxidoreductase-related	0	0	0	0	0.566	0	0	0	0	0.566	0	0	0	0	0.3909	0	0	0	0	0.3909	0	0	0	0	0	0	0	0	0	0	0	0	0	0.1999	0.8035	0	0	0	0	1.0034	0	0	0	0	0.7869
AT5G53170	29.5.07	protein.degradation.metalloprotease	FTSH11 (FtsH protease 11); ATP-dependent peptidase/ ATPase/ metallopeptidase encodes an FtsH protease that is localized to the chloroplast and the mitochondrion similar to FTSH4 (FtsH protease 4), ATP-dependent peptidase/ ATPase/ metallopeptidase [Arabido	FTSH protease 11	0	0.3246	0.4949	0	0	0	0	0	0	0.8195	0	0.759	0.4806	0	0	0	0	0	0	1.2396	0.0543	0.8412	0.482	0	0	0	0	0	0	1.3775	0.0914	0.788	0.4703	0	0	0	0	0	0	1.3497	0	0	0.2999	0.449	0
AT5G53860	35.2	not assigned.unknown	EMB2737 (EMBRYO DEFECTIVE 2737)	embryo defective 2737	0	0	0.6864	0	0	0	0	0	0	0.6864	0	0	0.8431	0	0	0	0	0	0	0.8431	0	0	0	0	0	0	0	0	0	0	0	0.3599	0	0	0	0	0	0	0	0.3599	0	0	0	0	0
AT5G54270	1.1.1.01	PS.lightreaction.photosystem II.LHC-II	LHCB3 (LIGHT-HARVESTING CHLOROPHYLL BINDING PROTEIN 3) Lhcb3 protein is a component of the main light harvesting chlorophyll a/b-protein complex of Photosystem II (LHC II). similar to LHCB2.1 (Photosystem II light harvesting complex gene 2.1), chlorophyll	light-harvesting chlorophyll B-binding protein 3	0	0	2.475	0.6722	0	0	0	0	0	3.1472	0	1.6438	0.6885	0	0	0	0	0	0	2.3323	0	1.0709	1.6682	0	0	0	0.4856	4.2919	1.1947	8.7113	0	0	0	0	0	0	0.8328	2.8019	0.0564	3.6911	0	0	0	7.7344	6.1105
AT5G54600	29.2.1.1	protein.synthesis.mito/plastid ribosomal protein.plastid	50S ribosomal protein L24, chloroplast (CL24) Identical to 50S ribosomal protein L24, chloroplast precursor (CL24) (RPL24) [Arabidopsis Thaliana] (GB:P92959;GB:Q9FIU4); similar to KOW domain-containing protein [Arabidopsis thaliana] (TAIR:AT5G23535.1);	Translation protein SH3-like family protein	0	0	0.3974	0.062	0	0	0	0	0	0.4594	0.4375	0.3508	0.3438	0	0	0	0	0	0	1.1321	0.568	0.5696	0	0	0	0	0	0	0	1.1376	1.016	0.6532	0	0	0	0	0	0	0	1.6692	0	0	0	0	0
AT5G56500	29.6	protein.folding	ATP binding / protein binding / unfolded protein binding similar to chaperonin, putative [Arabidopsis thaliana] (TAIR:AT1G26230.1); similar to chaperonin, putative [Arabidopsis thaliana] (TAIR:AT3G13470.1); similar to CPN60B (CHAPERONIN 60 BETA), ATP bin	TCP-1/cpn60 chaperonin family protein	0	0	0	0	0	0	0.7717	0	0	0.7717	0	0	0	0	0.2428	0.2932	0.8698	0	0	1.4058	0	0	0	0	0	0	3.2651	1.402	0	4.6671	0	0	0	0	0	0	2.1556	0.0384	0.3166	2.5106	0	0	0	0	0
AT5G56500	29.6	protein.folding	ATP binding / protein binding / unfolded protein binding similar to chaperonin, putative [Arabidopsis thaliana] (TAIR:AT1G26230.1); similar to chaperonin, putative [Arabidopsis thaliana] (TAIR:AT3G13470.1); similar to CPN60B (CHAPERONIN 60 BETA), ATP bin	TCP-1/cpn60 chaperonin family protein	0	0	0	0	0	0	0.2821	0.4996	0	0.7817	0	0	0	0	0	0	0.6169	0	0	0.6169	0	0	0	0	0	0.2151	0	0	0	0.2151	0	0	0	0	0	0	0.637	0	0.2766	0.9136	0	0	0	0	0
AT5G57770	35.2	not assigned.unknown	similar to unknown protein [Arabidopsis thaliana] (TAIR:AT3G63300.2); similar to OSJNBa0067K08.21 [Oryza sativa (japonica cultivar-group)] (GB:CAD41244.2); similar to OSIGBa0092E01.13 [Oryza sativa (indica cultivar-group)] (GB:CAH67518.1); similar to Pr	Plant protein of unknown function (DUF828) with plant pleckstrin homology-like region	0	0	0	0	0	0	0	0	0	0	0	0	0	0	0	0	0	0	0	0	0	0	0	2.542	0	0	0	0	0	2.542	0	0	0	0	0	0	0	0	0	0	0	0	0	0	0
AT5G58260	1.1.40	PS.lightreaction.cyclic electron flow-chlororespiration	Encodes subunit NDH-N of NAD(P)H:plastoquinone dehydrogenase complex (Ndh complex) present in the thylakoid membrane of chloroplasts. This subunit is thought to be required for Ndh complex assembly. similar to Os01g0882500 [Oryza sativa (japonica cultiva	oxidoreductases, acting on NADH or NADPH, quinone or similar compound as acceptor	0	0	0	0	0	0	0	0	1.0373	1.0373	0	0.1343	0	0	0	0	0	0.0819	0.9614	1.1776	0	0	0	0	0	0	0	0	2.846	2.846	0	0.1184	0	0	0	0	0	0.0714	2.3164	2.5062	0	0	0	0	0
AT5G63420	35.1	not assigned.no ontology	EMB2746 (EMBRYO DEFECTIVE 2746); catalytic similar to DNA-binding protein-related [Arabidopsis thaliana] (TAIR:AT2G38250.1); similar to Beta-lactamase-like; RNA-metabolising metallo-beta-lactamase [Medicago truncatula] (GB:ABE82019.1); similar to Beta-la	RNA-metabolising metallo-beta-lactamase family protein	0	0	0.1643	0.0476	0.1359	0.5014	0.7377	1.1442	0.5265	3.2576	0.1492	0.4127	0.2202	0.1762	0.2481	0.6864	1.2057	1.0259	0.9956	5.12	0	0	0.1888	0.554	0.4645	0.6199	1.0222	1.1072	2.0345	5.9911	0.1851	0.1852	1.3397	0.5364	0.5817	0.7877	1.8039	1.7222	2.7707	9.9126	0	0	0	0	0
AT5G63510	35.1	not assigned.no ontology	GAMMA CAL1 (GAMMA CARBONIC ANHYDRASE LIKE 1); carbonate dehydratase Encodes a mitochondrial gamma carbonic anhydrase-like protein. Component of the NADH dehydrogenase complex. Identical to Unknown mitochondrial protein At5g63510 [Arabidopsis Thaliana] (GB	gamma carbonic anhydrase like 1	0	0	0	0	0.2555	0	0	0	0	0.2555	0	0	0	0	0.1402	0	0	0	0	0.1402	0	0	0	0	0	0	0	0	0	0	0	0	0	0	0.5912	0	0	0	0	0.5912	0	0	0	0	0.5194
AT5G64040	1.1.2.2	PS.lightreaction.photosystem I.PSI polypeptide subunits	PSAN (photosystem I reaction center subunit PSI-N); calmodulin binding Encodes the only subunit of photosystem I located entirely in the thylakoid lumen. May be involved in the interaction between plastocyanin and the photosystem I complex. Identical to P	photosystem I reaction center subunit PSI-N, chloroplast, putative / PSI-N, putative (PSAN)	0	1.5285	1.9212	2.5681	1.4561	1.1809	2.1225	1.2352	0.4035	12.416	1.7255	1.3039	3.0558	1.0104	0.8033	0.7912	1.1464	0.9339	1.2379	12.0083	0.9593	2.2189	0	0	0	0	0.2489	0.9142	1.5112	5.8525	3.0246	2.4521	0.3887	0	0	0	0.9119	1.1207	1.7293	9.6273	0	0	0	0.3006	0.2339
AT5G64580	29.5.09	protein.degradation.AAA type	AAA-type ATPase family protein similar to VAR1 (VARIEGATED 1), ATP-dependent peptidase/ ATPase/ metallopeptidase [Arabidopsis thaliana] (TAIR:AT5G42270.1); similar to cell division protein [Cyanidium caldarium] (GB:NP_045094.1); contains InterPro domain	AAA-type ATPase family protein	0	0.0998	0.4183	0	0	0	0	0	0	0.5181	0	0.1103	0.573	0	0	0	0	0	0	0.6833	0	0.1153	0.1704	0	0	0	0	0	0	0.2857	0	0	0.4249	0	0	0	0	0	0	0.4249	0	0	0	0.1987	0
AT5G64940	35.1.1	not assigned.no ontology.ABC1 family protein	ATATH13 (ABC2 homolog 13) Encodes a member of ATH subfamily of ATP-binding cassette (ABC) proteins. similar to ABC1 family protein [Arabidopsis thaliana] (TAIR:AT3G07700.2); similar to Os02g0575500 [Oryza sativa (japonica cultivar-group)] (GB:NP_001047212	ABC2 homolog 13	0	0	0.075	0.181	0.2974	0.1672	0	0	0	0.7206	0.0415	0.0985	0.0866	0.2042	0.0969	0.0994	0	0	0	0.6271	0.0486	0	0	0.0502	0	0	0	0	0	0.0988	0	0	0	0	0	0	0	0	0	0	0	0	0	0	0.5079
AT5G65220	29.2.1.99	protein.synthesis.mito/plastid ribosomal protein.unknown	ribosomal protein L29 family protein Identical to 50S ribosomal protein L29, chloroplast precursor (CL29) (RPL29) [Arabidopsis Thaliana] (GB:Q9FJP3); similar to 50S ribosomal protein L29, chloroplast precursor (CL29) (GB:Q9SWI6); contains InterPro domain	Ribosomal L29 family protein	0	0.5172	1.3112	0.9779	0	0.1468	0	0	0	2.9531	4.3957	0.5669	1.0899	0.8856	0	0	0	0	0	6.9381	0.9024	1.69	1.6495	0.8012	0.8721	0.438	0.1027	0	0.3319	6.7878	2.5231	1.4471	1.0708	0.8069	0.4291	0	0.069	0	0	6.346	0	0	0	0	0
AT5G65250	35.2	not assigned.unknown	similar to hypothetical protein [Oryza sativa (japonica cultivar-group)] (GB:BAD10714.1)	unknown protein; FUNCTIONS IN: molecular_function unknown; INVOLVED IN: biological_process unknown; LOCATED IN: chloroplast; EXPRESSED IN: 22 plant structures; EXPRESSED DURING: 13 growth stages; Has 30201 Blast hits to 17322 proteins in 780 species: Arc	0	0.1497	0.5376	0	0	0	0	0	0	0.6873	0	0.284	0.3528	0.2568	0	0	0	0	0	0.8936	0	0.5355	0	0	0	0	0	0	0	0.5355	0	0	0	0	0	0	0	0	0	0	0	0	0	0	0.1713
AT5G66190	1.1.5.03	PS.lightreaction.other electron carrier (ox/red).ferredoxin reductase	ATLFNR1 (LEAF FNR 1); NADPH dehydrogenase/ oxidoreductase Encodes a leaf-type ferredoxin:NADP(H) oxidoreductase. It is present in both chloroplast stroma and thylakoid membranes but is more abundant in the thylakoid. The affinity of this enzyme for ferr	ferredoxin-NADP(+)-oxidoreductase 1	0	0	0.1822	0	0	0	0	0	2.0391	2.2213	0	0	0	0	0	0	0	0	1.5177	1.5177	0	0	0	0	0	0	0	0.1595	4.4526	4.6121	0	0	0	0	0	0	0	0.0444	3.4594	3.5038	0	0	0	0	0
AT5G66190	1.1.5.03	PS.lightreaction.other electron carrier (ox/red).ferredoxin reductase	ATLFNR1 (LEAF FNR 1); NADPH dehydrogenase/ oxidoreductase Encodes a leaf-type ferredoxin:NADP(H) oxidoreductase. It is present in both chloroplast stroma and thylakoid membranes but is more abundant in the thylakoid. The affinity of this enzyme for ferr	ferredoxin-NADP(+)-oxidoreductase 1	0	0	0	0.0695	0.1006	0.2623	0.4476	0.79	0	1.67	0	0	0	0	0	0.0612	0	0.2692	0.7348	1.0652	0	0	0	0.0452	0.065	0.0727	0	0	0	0.1829	0	0	0	0	0	0	0	0.096	0	0.096	0	0	0	0	0
AT5G66570	1.1.1.2	PS.lightreaction.photosystem II.PSII polypeptide subunits	PSBO-1 (OXYGEN-EVOLVING ENHANCER 33) Encodes a protein which is an extrinsic subunit of photosystem II and which has been proposed to play a central role in stabilization of the catalytic manganese cluster. In <i>Arabidopsis thaliana</i> the PsbO proteins	PS II oxygen-evolving complex 1	0	4.5957	6.1097	5.7512	4.0445	3.7708	3.3239	4.7448	0.4093	32.7499	5.315	5.831	6.4736	6.9946	5.0625	3.3682	3.6695	2.9424	0.7934	40.4502	3.7104	4.1615	4.5528	4.8338	1.1664	1.0618	2.7767	4.3451	1.4197	28.0282	2.7304	4.0291	4.0835	4.8432	2.2596	1.4905	2.8482	1.8821	0.1987	24.3653	0	0	4.18	20.1308	18.8237
ATCG00020	1.1.1.2	PS.lightreaction.photosystem II.PSII polypeptide subunits	Encodes chlorophyll binding protein D1, a part of the photosystem II reaction center core Identical to Photosystem Q(B) protein (32 kDa thylakoid membrane protein) (Photosystem II protein D1) (PSII D1 protein) (psbA) [Arabidopsis Thaliana] (GB:P83755;GB:	photosystem II reaction center protein A	0	10.9893	12.1859	12.2233	10.0065	6.7264	7.4272	13.8912	2.3222	75.772	15.2565	13.9114	10.5185	12.1575	11.3531	8.8604	10.3531	13.2255	3.1444	98.7804	9.436	11.6311	10.8648	10.0987	7.4577	6.0405	8.0626	17.3808	4.7944	85.7666	10.1304	11.2345	11.3707	11.4242	8.5844	4.9415	8.7977	14.0913	4.1192	84.6939	0	0	12.3441	35.5831	40.2816
ATCG00065	29.2.1.1	protein.synthesis.mito/plastid ribosomal protein.plastid	chloroplast gene encoding ribosomal protein s12. The gene is located in three distinct loci on the chloroplast genome and is transpliced to make one transcript. Identical to Chloroplast 30S ribosomal protein S12 (rps12-B) [Arabidopsis Thaliana] (GB:P6212	ribosomal protein S12A	0	0	0	0	0	0	0	0	0	0	0	0	0	0	0	0	0	0	0	0	0	0	0	0	0	0	0	0	0	0	0	0	0	0	0	0	0	0	0	0	0	0	1.7761	0	0
ATCG00120	1.1.04	PS.lightreaction.ATP synthase	Encodes the ATPase alpha subunit, which is a subunit of ATP synthase and part of the CF1 portion which catalyzes the conversion of ADP to ATP using the proton motive force. This complex is located in the thylakoid membrane of the chloroplast. Identical t	ATP synthase subunit alpha	0	1.9298	1.3258	0.8532	4.1226	4.8939	7.1308	21.7979	19.4236	61.4776	1.4493	1.2459	0.5995	0.5885	1.3239	2.4983	5.786	19.5732	19.1455	52.2101	2.1074	1.586	1.0113	0.5623	1.6903	2.42	5.721	32.3646	26.5787	74.0416	0.7724	0.7524	0.4629	0.5543	1.9371	1.624	6.5971	29.5367	24.2441	66.481	0	0	0.9291	1.5418	5.4702
ATCG00130	1.1.04	PS.lightreaction.ATP synthase	ATPase F subunit. Identical to ATP synthase B chain (EC 3.6.3.14) (ATPase subunit I) (atpF) [Arabidopsis Thaliana] (GB:P56759); similar to ATP synthase CF0 B chain [Atropa belladonna] (GB:NP_783218.1); contains InterPro domain ATPase, F0 complex, subunit	ATPase, F0 complex, subunit B/B', bacterial/chloroplast	0	0.3094	0	0.15	0.3475	0.4107	2.0298	11.303	7.2496	21.8	1.0877	0.2249	0	0.2548	0.3654	0.3357	1.2096	8.1956	9.1148	20.7885	0.8698	0.543	0	0.0814	0	0	1.1078	14.5518	11.7765	28.9303	0.9456	0.6384	0	0	0.0997	0.1818	1.3076	12.0863	10.9496	26.209	0	0	0.1029	0	1.0081
ATCG00160	29.2.1.1	protein.synthesis.mito/plastid ribosomal protein.plastid	Chloroplast ribosomal protein S2 Identical to Chloroplast 30S ribosomal protein S2 (rps2) [Arabidopsis Thaliana] (GB:P56797); similar to ribosomal protein S2 [Eucalyptus globulus subsp. globulus] (GB:YP_636288.1); contains InterPro domain Ribosomal prote	ribosomal protein S2	0	0	0	0	0	0	0.2997	0	0	0.2997	0	0	0.2111	0	0	0	0.2115	0	0	0.4226	0	0	0	0	0	0	0	0	0.6755	0.6755	0	0	0	0	0.1678	0	0	0.4667	0.9401	1.5746	0	0	3.422	1.6233	1.383
ATCG00170	27.2	RNA.transcription	RNA polymerase beta' subunit-2 Identical to DNA-directed RNA polymerase beta'' chain (EC 2.7.7.6) (PEP) (Plastid- encoded RNA polymerase beta'' subunit) (RNA polymerase beta'' subunit) (rpoC2) [Arabidopsis Thaliana] (GB:P56764); similar to NRPA1 (nuclear	DNA-directed RNA polymerase family protein	0	1.013	2.4596	0.1165	0	0	0	0	0	3.5891	0	2.3961	3.1385	0.0381	0	0	0	0	0	5.5727	0	3.4204	1.6328	0	0	0	0	0	0	5.0532	0	2.9804	2.6412	0	0	0	0	0	0	5.6216	0	0	1.2949	2.2974	0.4396
ATCG00180	27.2	RNA.transcription	RNA polymerase beta' subunit-1 Identical to DNA-directed RNA polymerase beta' chain (EC 2.7.7.6) (PEP) (Plastid- encoded RNA polymerase beta' subunit) (RNA polymerase beta' subunit) (rpoC1) [Arabidopsis Thaliana] (GB:P56763); similar to NRPB1 (RNA POLYME	DNA-directed RNA polymerase family protein	0	0.9325	2.105	0.0461	0	0	0	0	0	3.0836	0	1.9438	2.3609	0	0	0	0	0	0	4.3047	0	3.9771	1.3354	0	0	0	0	0	0	5.3125	0	2.197	2.3986	0	0	0	0	0	0	4.5956	0	0	1.314	2.4032	0.5074
ATCG00190	27.2	RNA.transcription	Chloroplast DNA-dependent RNA polymerase B subunit. The transcription of this gene is regulated by a nuclear encoded RNA polymerase. This gene has been transferred to mitochondrial genome during crucifer evolution. Identical to DNA-directed RNA polymeras	RNA polymerase subunit beta	0	0.9119	1.8552	0	0	0	0	0	0	2.7671	0	1.8904	2.4389	0	0	0	0	0	0	4.3293	0	2.4565	1.136	0	0	0	0	0	0	3.5925	0	2.2114	2.0114	0	0	0	0	0	0	4.2228	0	0	1.0142	1.7643	0
ATCG00270	1.1.1.2	PS.lightreaction.photosystem II.PSII polypeptide subunits	PSII D2 protein Identical to Photosystem II D2 protein (Photosystem Q(A) protein) (PSII D2 protein) (psbD) [Arabidopsis Thaliana] (GB:P56761); similar to photosystem II protein D2 [Spinacia oleracea] (GB:NP_054928.1); similar to photosystem II protein D2	photosystem II reaction center protein D	0	13.2689	14.7389	14.1203	14.3147	9.2394	8.3975	15.8045	3.5355	93.4197	20.1887	16.9663	14.0851	15.8681	14.8647	9.7135	12.9499	15.8394	5.5777	126.053	12.7035	13.6763	12.2186	11.3796	4.6023	7.2181	8.3306	14.7084	3.6703	88.5077	11.2644	12.4221	11.4298	12.261	10.718	5.4215	5.7315	11.5431	3.183	83.9744	0	0	13.9316	35.5015	43.5263
ATCG00280	1.1.1.2	PS.lightreaction.photosystem II.PSII polypeptide subunits	chloroplast gene encoding a CP43 subunit of the photosystem II reaction center. promoter contains a blue-light responsive element. Identical to Photosystem II 44 kDa reaction center protein precursor (P6 protein) (CP43) (psbC) [Arabidopsis Thaliana] (GB	photosystem II reaction center protein C	0	12.0362	13.8527	13.7612	11.3874	9.9513	10.3485	16.5729	3.2824	91.1926	16.173	14.1843	14.6334	14.4651	12.846	10.8612	12.1851	14.5073	5.0254	114.881	11.7759	12.6031	11.5686	10.9767	10.6275	7.1789	9.2149	17.9875	5.4846	97.4177	12.2067	12.3749	11.4516	12.2666	9.2583	5.0703	9.7612	15.2401	4.5006	92.1303	0	0	10.9634	32.1236	38.1514
ATCG00330	29.2.1.1	protein.synthesis.mito/plastid ribosomal protein.plastid	30S chloroplast ribosomal protein S14 similar to ribosomal protein S14 [Gossypium hirsutum] (GB:YP_538933.1); contains InterPro domain Ribosomal protein S14; (InterPro:IPR001209)	chloroplast ribosomal protein S14	0	0	0	0	0	0.3971	0	0	0	0.3971	0	0	0.3781	0	0	0	0	0	0	0.3781	0	0	0	0	0	0	0	0.244	0.9823	1.2263	0	0	0	0	0	0	0	0.4177	0.7821	1.1998	0	0	1.7254	0	0.1502
ATCG00340	1.1.2.2	PS.lightreaction.photosystem I.PSI polypeptide subunits	Encodes the D1 subunit of photosystem I and II reaction centers. Identical to Photosystem I P700 chlorophyll a apoprotein A2 (PsaB) (PSI-B) (psaB) [Arabidopsis Thaliana] (GB:P56767); similar to photosystem I P700 apoprotein A2 [Ranunculus macranthus] (G	Photosystem I, PsaA/PsaB protein	0	11.5916	12.8238	10.9308	9.8707	12.0237	13.8371	17.094	8.8241	96.9958	16.8611	14.3852	12.8241	11.2623	9.9774	11.589	15.2594	14.3208	10.0756	116.555	11.1896	12.269	8.9164	6.9838	9.353	8.5949	12.9703	16.8508	11.0188	98.1466	10.3769	11.7687	7.2088	7.0641	6.7618	6.0195	12.5485	15.8578	12.3286	89.9347	0	0	9.9378	21.1179	27.9857
ATCG00350	1.1.2.2	PS.lightreaction.photosystem I.PSI polypeptide subunits	Encodes psaA protein comprising the reaction center for photosystem I along with psaB protein; hydrophobic protein encoded by the chloroplast genome. Identical to Photosystem I P700 chlorophyll a apoprotein A1 (PsaA) (PSI-A) (psaA) [Arabidopsis Thaliana]	Photosystem I, PsaA/PsaB protein	0	11.1909	11.5797	9.9244	9.1811	12.3076	14.94	18.7636	7.6132	95.5005	10.7191	12.4424	10.997	10.412	8.7126	11.454	15.9143	15.1501	10.1954	105.997	10.735	11.5363	6.1483	5.094	5.7366	6.0264	8.4702	11.5411	11.2399	76.5278	9.1835	10.2463	5.0536	5.4345	4.7309	3.9229	8.6762	15.0036	11.6865	73.938	0	0	5.215	12.1563	17.0412
ATCG00380	29.2.1.1	protein.synthesis.mito/plastid ribosomal protein.plastid	Chloroplast encoded ribosomal protein S4 Identical to Chloroplast 30S ribosomal protein S4 (rps4) [Arabidopsis Thaliana] (GB:P56799); similar to Chloroplast 30S ribosomal protein S4 [Brassica oleracea] (GB:ABD64913.1); contains InterPro domain Ribosomal	chloroplast ribosomal protein S4	0	0	1.0877	0.7102	0.2793	0.6193	1.0065	0.8887	0	4.5917	0	0	2.4596	0.983	0.5939	1.4535	0.8417	0.1971	0	6.5288	0	0	0	0	0	0	0.5578	0	2.545	3.1028	0	0.1585	0	0	0.2012	1.0439	0.4685	2.5472	2.2171	6.6364	0	0	4.7813	1.7489	1.7316
ATCG00420	1.1.06	PS.lightreaction.NADH DH	Encodes NADH dehydrogenase subunit J. Its transcription is increased upon sulfur depletion. Identical to NAD(P)H-quinone oxidoreductase chain J, chloroplast (EC 1.6.5.-) (NAD(P)H dehydrogenase, chain J) (NADH-plastoquinone oxidoreductase subunit J) (ndh	NADH dehydrogenase subunit J	0	0	0	0	0	0	0	0	0.425	0.425	0	0	0	0	0	0	0	0	0.2365	0.2365	0	0	0	0	0	0	0	0	1.1008	1.1008	0	0	0	0	0	0	0	0.1577	1.1456	1.3033	0	0	0	0	0
ATCG00430	1.1.1.2	PS.lightreaction.photosystem II.PSII polypeptide subunits	Encodes a protein which was originally thought to be part of photosystem II but its wheat homolog was later shown to encode for subunit K of NADH dehydrogenase. Identical to NAD(P)H-quinone oxidoreductase chain K, chloroplast (EC 1.6.5.-) (NAD(P)H dehydr	photosystem II reaction center protein G	0	0	0	0	0	0	0	0	0.7099	0.7099	0	0	0	0	0	0	0	0	0.5511	0.5511	0	0	0	0	0	0	0	0.1491	1.4503	1.5994	0	0	0	0	0	0	0	0.1477	1.2218	1.3695	0	0	0	0	0
ATCG00470	1.1.04	PS.lightreaction.ATP synthase	ATPase epsilon subunit similar to ATP synthase CF1 epsilon subunit [Gossypium hirsutum] (GB:YP_538941.1); contains InterPro domain ATPase, F1 complex, delta/epsilon subunit; (InterPro:IPR001469)	ATP synthase epsilon chain	0	0	0	0	0.1988	0.1532	0.6023	9.457	4.7917	15.203	0	0	0	0	0	0.0585	0.4402	7.1546	4.3325	11.9858	0	0	0	0	0	0.059	0.6906	16.4668	12.8361	30.0525	0	0	0	0	0	0.0534	0.3899	14.8715	11.5525	26.8673	0	0	0.0516	0	0.4531
ATCG00480	1.1.04	PS.lightreaction.ATP synthase	chloroplast-encoded gene for beta subunit of ATP synthase Identical to ATP synthase subunit beta (EC 3.6.3.14) (ATPase subunit beta) (ATP synthase F1 sector subunit beta) (atpB) [Arabidopsis Thaliana] (GB:P19366); similar to ATP synthase beta chain 1, mi	ATP synthase subunit beta	0	1.5327	0.6081	0.4844	2.7994	4.4171	6.2425	27.0465	20.8517	63.9824	1.5094	0.9428	0.3601	0.3252	1.0843	2.1114	4.9461	23.7271	22.6347	57.6411	1.3717	1.3208	0.4724	0.4389	1.2951	2.0145	5.437	33.7308	25.8422	71.9234	0.4944	0.696	0.3563	0.4086	1.334	1.8192	6.1181	30.1018	25.7806	67.109	0	0	0.9148	1.2812	4.8564
ATCG00490	1.3.01	PS.calvin cyle.rubisco large subunit	large subunit of RUBISCO. Identical to Ribulose bisphosphate carboxylase large chain precursor (EC 4.1.1.39) (RuBisCO large subunit) (rbcL) [Arabidopsis Thaliana] (GB:O03042); similar to ribulose-1,5-bisphosphate carboxylase/oxygenase large subunit [Ters	ribulose-bisphosphate carboxylases	0	2.5433	2.037	2.7575	4.0977	12.7348	8.5734	18.8074	23.7748	75.3259	1.7862	1.7037	2.0638	2.121	3.5515	10.052	8.1579	15.088	23.8684	68.3925	1.4295	1.7295	2.1838	2.3547	3.9469	7.7396	6.4217	17.8215	25.2248	68.852	1	1.4437	1.78	3.0273	3.5733	7.6647	8.7632	15.9387	26.298	69.4889	0	0	1.5711	4.1055	8.7101
ATCG00500	35.1	not assigned.no ontology	Encodes the carboxytransferase beta subunit of the Acetyl-CoA carboxylase (ACCase) complex in plastids. This complex catalyzes the carboxylation of acetyl-CoA to produce malonyl-CoA, the first committed step in fatty acid synthesis. Identical to Acetyl-c	acetyl-CoA carboxylase carboxyl transferase subunit beta	0	0	0.241	0.2779	0.0493	0.3698	0.8172	3.2808	1.7683	6.8043	0	0.0447	0.0649	0.0509	0.1127	0.3208	1.0472	2.3101	1.7237	5.675	0	0.0371	0.6796	0.0506	0.1197	0.1853	1.4655	5.0578	3.175	10.7706	0	0	0.3807	0	0	0.4541	0.5285	5.123	3.1401	9.6264	0	0	0.2625	1.4032	1.7446
ATCG00540	1.1.03	PS.lightreaction.cytochrome b6/f	Encodes cytochrome f apoprotein; involved in photosynthetic electron transport chain; encoded by the chloroplast genome and is transcriptionally repressed by a nuclear gene HCF2. Identical to Apocytochrome f precursor (petA) [Arabidopsis Thaliana] (GB:P5	photosynthetic electron transfer A	0	0.9569	0.9567	0.4618	0.3486	0.441	0.5388	1.3416	2.9774	8.0228	1.6345	1.1659	0.6666	0.4364	0.3905	0.3718	0.4765	0.7529	1.3007	7.1958	1.5369	1.4396	0.8835	0.3428	0.327	0.213	0.4826	1.7254	3.5122	10.463	1.6634	1.3392	1.0064	0.7365	0.505	0.4812	0.53	1.8245	3.3152	11.4014	0	0	0.288	0.7775	1.3109
ATCG00560	1.1.1.2	PS.lightreaction.photosystem II.PSII polypeptide subunits	PSII L protein Identical to Photosystem II reaction center protein L (PSII-L) (PSII 5 kDa protein) (psbL) [Arabidopsis Thaliana] (GB:P60129;GB:P29301); similar to photosystem II protein L [Oryza sativa (japonica cultivar-group)] (GB:NP_039401.1); similar	photosystem II reaction center protein L	0	5.1641	4.7566	4.7527	3.2045	2.8319	2.4953	7.644	0	30.8491	10.5687	7.4724	7.2247	5.0774	4.9381	3.0536	3.1352	6.5012	0	47.9713	4.2656	5.8618	3.7006	2.7437	2.9815	0.2465	2.2715	8.8074	0	30.8786	4.0172	5.2377	3.3277	4.2322	2.4782	0.3551	1.6288	6.0717	0.2379	27.5865	0	0	2.173	12.0645	14.457
ATCG00580	1.1.1.2	PS.lightreaction.photosystem II.PSII polypeptide subunits	PSII cytochrome b559. There have been many speculations about the function of Cyt b559, but the most favored at present is that it plays a protective role by acting as an electron acceptor or electron donor under conditions when electron flow through PSI	photosystem II reaction center protein E	0	4.4238	5.2693	5.1748	4.5595	2.8756	3.2021	6.3876	0.2725	32.1652	5.5368	5.6703	4.4343	5.6601	5.0606	3.4197	4.2625	5.6264	0.7182	40.3889	4.3765	4.9557	3.5478	2.769	1.0142	1.658	2.1942	6.0713	0.9908	27.5775	4.2347	4.381	2.6835	2.9984	2.7406	1.3741	2.5345	4.6639	0.8056	26.4163	0	0	1.522	8.1073	8.9499
ATCG00630	1.1.2.2	PS.lightreaction.photosystem I.PSI polypeptide subunits	Encodes subunit J of photosystem I. Identical to Photosystem I reaction center subunit IX (PSI-J) (psaJ) [Arabidopsis Thaliana] (GB:P56769); similar to photosystem I subunit IX [Eucalyptus globulus subsp. globulus] (GB:YP_636318.1); similar to photosyste	PSAJ	0	0	0	0	0	0	0	0	0	0	0	0	0	0	0	0	0.1333	0	0	0.1333	0	0	0	0	0	0	0	0	0	0	0	0	0	0	0	0	0	1.2359	0	1.2359	0	0	0	0.6138	0
ATCG00650	29.2.1.1	protein.synthesis.mito/plastid ribosomal protein.plastid	chloroplast-encoded ribosomal protein S18 Identical to Chloroplast 30S ribosomal protein S18 (rps18) [Arabidopsis Thaliana] (GB:P56807); similar to Ribosomal protein S18 [Gossypium barbadense] (GB:BAF41269.1); contains InterPro domain Ribosomal protein S	ribosomal protein S18	0	0	0.3441	0	0.162	0	0.6069	0.3925	0.3461	1.8516	0	0	2.1786	0.1196	0.2074	0.1169	0.4076	0.2502	0	3.2803	0	0	0	0	0	0	0	3.5263	3.1157	6.642	0	0	0.8968	1.4792	1.9543	1.3224	3.0982	2.9297	3.7155	15.3961	0	0	3.1811	4.0368	1.2977
ATCG00660	29.2.1.1	protein.synthesis.mito/plastid ribosomal protein.plastid	encodes a chloroplast ribosomal protein L20, a constituent of the large subunit of the ribosomal complex Identical to Chloroplast 50S ribosomal protein L20 (rpl20) [Arabidopsis Thaliana] (GB:P56794); similar to ribosomal protein L20 family protein [Arabi	ribosomal protein L20	0	2.1134	2.4463	1.4923	1.0844	0	0	0	0	7.1364	3.9955	2.3202	1.9297	1.2647	0.4507	0.3858	0	0	0	10.3466	2.0609	3.2902	1.9249	2	0	0.3138	0	0	0.9648	10.5546	4.0946	3.2723	2.4704	2.1097	1.3872	0.7394	0.2213	0.5606	0.4664	15.3219	0	0	0	0	0
ATCG00680	1.1.1.2	PS.lightreaction.photosystem II.PSII polypeptide subunits	encodes for CP47, subunit of the photosystem II reaction center. Identical to Photosystem II P680 chlorophyll A apoprotein (CP-47 protein) (psbB) [Arabidopsis Thaliana] (GB:P56777); similar to photosystem II CP47 chlorophyll apoprotein [Coffea arabica] (	photosystem II reaction center protein B	0	12.7451	15.4358	16.6366	10.9075	6.7807	7.8904	18.0181	2.6336	91.0478	16.2692	17.9395	14.0308	16.1708	11.9883	8.9448	12.6624	16.693	3.5099	118.209	10.6473	13.0995	14.6482	14.1454	9.3817	7.2853	10.9221	24.3328	6.7458	111.208	9.5159	12.0502	14.8818	15.8828	11.6537	6.2586	9.4626	18.7991	5.1659	103.671	0	0	13.5666	44.7346	47.1509
ATCG00710	1.1.1.2	PS.lightreaction.photosystem II.PSII polypeptide subunits	Encodes a 8 kD phosphoprotein that is a component of the photosystem II oxygen evolving core. Its exact molecular function has not been determined but it may play a role in mediating electron transfer between the secondary quinone acceptors, QA and QB, a	photosystem II reaction center protein H	0	5.5979	7.8653	11.2913	9.2028	4.8296	7.0398	13.1497	0	58.9764	5.2466	6.4241	14.3423	8.6809	7.4391	8.5407	8.5498	9.8725	0	69.096	8.0249	9.7533	0	4.4737	0	0	0	12.8487	1.946	37.0466	9.6329	9.0547	2.4745	5.4185	0	0	0	11.5927	0	38.1733	0	0	0	0	0
ATCG00720	1.1.03	PS.lightreaction.cytochrome b6/f	Encodes the cytochrome b(6) subunit of the cytochrome b6f complex. Identical to Cytochrome b6 (petB) [Arabidopsis Thaliana] (GB:P56773); similar to cytochrome b (MTCYB) (COB) (CYTB) [Arabidopsis thaliana] (TAIR:AT2G07727.1); similar to cytochrome b6 [Spi	photosynthetic electron transfer B	0	0.8438	0.4356	0.2301	0	0	0.0739	0.6121	0.9057	3.1012	1.6046	0.7308	0.7007	0.1737	0.0677	0	0	0.4776	0.7438	4.4989	0.9041	0.823	0.5354	0	0	0	0	0.8007	1.7443	4.8075	0.8454	0.8915	0.6187	0.1222	0	0.1226	0	0.7564	1.964	5.3208	0	0	0	0.2576	0.3919
ATCG00740	27.2	RNA.transcription	RNA polymerase alpha subunit Identical to DNA-directed RNA polymerase alpha chain (EC 2.7.7.6) (PEP) (Plastid- encoded RNA polymerase subunit alpha) (RNA polymerase subunit alpha) (rpoA) [Arabidopsis Thaliana] (GB:P56762); similar to DNA-directed RNA pol	RNA polymerase subunit alpha	0	0.336	1.3008	0	0	0	0	0	0	1.6368	0	0.8133	1.0017	0	0	0	0	0	0	1.815	0	1.5479	0.7554	0	0	0	0	0	0	2.3033	0	1.1703	0.9782	0	0	0	0	0	0	2.1485	0	0	1.6073	2.6283	0.6953
ATCG00750	29.2.1.99	protein.synthesis.mito/plastid ribosomal protein.unknown	30S chloroplast ribosomal protein S11 Identical to Chloroplast 30S ribosomal protein S11 (rps11) [Arabidopsis Thaliana] (GB:P56802); similar to 40S ribosomal protein S14 (RPS14C) [Arabidopsis thaliana] (TAIR:AT3G52580.1); similar to ribosomal protein S11	ribosomal protein S11	0	0	0.4337	0.3653	0.3189	0.3038	0.4133	0.4328	0.2243	2.4921	0	0	1.3276	0.4163	0.359	0.4333	0.4982	0.2297	0	3.2641	0	0	0	0	0	0.1192	0.7925	1.5213	2.0408	4.4738	0	0.1303	0.9008	1.0565	1.2628	1.2247	2.7695	2.6441	2.0604	12.0491	0	0	6.0565	3.0671	2.3193
ATCG00760	29.2.1.1	protein.synthesis.mito/plastid ribosomal protein.plastid	encodes a chloroplast ribosomal protein L36, a constituent of the large subunit of the ribosomal complex Identical to Chloroplast 50S ribosomal protein L36 (rpl36) [Arabidopsis Thaliana] (GB:P62117;GB:P12144); similar to ribosomal protein L36 family prot	ribosomal protein L36	0	0	0.813	0	0	0	0	0	0	0.813	0	0	0	0	0	0	0	0	0	0	0	0.7013	0	0	0	0	0	0	0	0.7013	2.0257	0	0	0	0	0	0	0	0	2.0257	0	0	0	0	0
ATCG00770	29.2.1.1	protein.synthesis.mito/plastid ribosomal protein.plastid	chloroplast 30S ribosomal protein S8 Identical to Chloroplast 30S ribosomal protein S8 (rps8) [Arabidopsis Thaliana] (GB:P56801); similar to ribosomal protein S8 [Eucalyptus globulus subsp. globulus] (GB:YP_636334.1); contains InterPro domain Ribosomal p	ribosomal protein S8	0	0	1.8446	1.7111	2.1149	2.9024	2.1875	2.2594	1.2572	14.2771	0	0.9455	4.8317	2.5484	2.9799	2.2749	1.9461	1.8205	1.4022	18.7492	0	0	0	0	0	0	2.0659	2.5031	4.1392	8.7082	0	0.3501	1.9885	2.401	2.3994	2.1599	2.6575	4.0409	4.15	20.1473	0	0	7.8469	5.0015	4.9919
ATCG00790	29.2.1.1	protein.synthesis.mito/plastid ribosomal protein.plastid	chloroplast gene encoding a ribosomal protein L16, which is a constituent of 50S large ribosomal subunit Identical to Chloroplast 50S ribosomal protein L16 (rpl16) [Arabidopsis Thaliana] (GB:P56793); similar to structural constituent of ribosome [Arabido	ribosomal protein L16	0	1.2781	5.4648	2.8126	0.8307	0.18	0	0	0	10.5662	4.8804	1.736	7.9216	2.2155	0.3917	0.3147	0.2226	0.0652	0	17.7477	1.4701	2.7937	2.6286	2.3738	0.608	0.7978	0.8209	0.7586	1.2702	13.5217	2.8125	1.726	4.9531	3.4173	1.5117	0.6521	0.6966	0.5561	0.5087	16.8341	0	0	0.678	0.3456	0.1137
ATCG00800	29.2.1.1	protein.synthesis.mito/plastid ribosomal protein.plastid	encodes a chloroplast ribosomal protein S3, a constituent of the small subunit of the ribosomal complex Identical to Chloroplast 30S ribosomal protein S3 (rps3) [Arabidopsis Thaliana] (GB:P56798); similar to ribosomal protein S3 [Gossypium hirsutum] (GB:	structural constituent of ribosome	0	0	2.1976	1.8621	1.7649	2.468	2.9427	2.2027	1.1651	14.6031	0	0.7653	4.7062	2.5006	1.8321	2.1241	2.1892	1.0952	0.9712	16.1839	0	0.3175	0	0	0	0.4624	2.0922	4.5611	6.104	13.5372	0.2648	0.7939	0	1.9408	2.1521	2.0978	2.5475	4.4084	4.7489	18.9542	0	0	5.3051	3.649	3.497
ATCG00810	29.2.1.1	protein.synthesis.mito/plastid ribosomal protein.plastid	encodes a chloroplast ribosomal protein L22, a constituent of the large subunit of the ribosomal complex Identical to Chloroplast 50S ribosomal protein L22 (rpl22) [Arabidopsis Thaliana] (GB:P56795); similar to structural constituent of ribosome [Arabido	ribosomal protein L22	0	0	0	0	0	0	0	0	0	0	0	0	1.0926	0	0	0	0	0	0	1.0926	0	0	0	0	0	0	0	0	0	0	0	0	0	0	0	0	0	0	0	0	0	0	0	0	0
ATCG00820	29.2.1.1	protein.synthesis.mito/plastid ribosomal protein.plastid	Encodes a 6.8-kDa protein of the small ribosomal subunit. Identical to Chloroplast 30S ribosomal protein S19 (rps19) [Arabidopsis Thaliana] (GB:P56808); similar to RPS19 (40S ribosomal protein S19), RNA binding [Arabidopsis thaliana] (TAIR:AT5G47320.1);	ribosomal protein S19	0	0	2.125	1.9828	1.4875	1.938	1.8094	2.2331	2.6596	14.2354	0	0.1931	3.6431	1.9864	2.0831	2.45	2.182	1.2807	1.4024	15.2208	0	0	0	0	0	0	1.6046	4.3714	5.5651	11.5411	0	0	3.7271	3.9372	3.6143	2.8805	6.5991	4.9251	5.092	30.7753	0	0	5.7283	5.0693	3.8436
ATCG00830	29.2.1.1	protein.synthesis.mito/plastid ribosomal protein.plastid	encodes a chloroplast ribosomal protein L2, a constituent of the large subunit of the ribosomal complex Identical to Chloroplast 50S ribosomal protein L2 (rpl2-B) [Arabidopsis Thaliana] (GB:P56791;GB:Q8HRX3); similar to Chloroplast 50S ribosomal protein	ribosomal protein L2	0	1.6037	3.3335	1.2791	0.1629	0.1341	0.1614	0.1576	0.1154	6.9477	8.3207	1.7469	4.1722	0.8986	0.2192	0.0814	0.1295	0	0.0891	15.6576	0	4.032	3.2571	0	0	0.7682	0.963	1.4041	0.4346	10.859	5.9077	0	2.6469	1.8563	0.8755	0.2033	0.541	0.3496	0.1318	12.5121	0	0	1.0887	1.1332	0.6655
ATCG00900	29.2.1.1	protein.synthesis.mito/plastid ribosomal protein.plastid	encodes a chloroplast ribosomal protein S7, a constituent of the small subunit of the ribosomal complex Identical to Chloroplast 30S ribosomal protein S7 (rps7-B) [Arabidopsis Thaliana] (GB:P61841;GB:P56800;GB:Q9XQ95); similar to ribosomal protein S7 [Eu	Ribosomal protein S7p/S5e family protein	0	0	0	0	4.36	1.3657	1.6595	2.009	0	9.3942	0	0	0	0	1.2111	0	1.5566	0.9066	0	3.6743	0	0	0	0	0	0	0	1.6192	3.242	4.8612	0	0.4225	0	2.1553	0.937	3.8415	2.123	3.0333	3.6107	16.1233	0	0	0	0	0
ATCG01020	29.2.1.1	protein.synthesis.mito/plastid ribosomal protein.plastid	encodes a chloroplast ribosomal protein L32, a constituent of the large subunit of the ribosomal complex Identical to Chloroplast 50S ribosomal protein L32 (rpl32) [Arabidopsis Thaliana] (GB:P61847;GB:P42354); similar to ribosomal protein L32 [Coffea ara	ribosomal protein L32	0	0	0	0	0	0	0	0	0	0	0	0	1.8539	0	0	0	0	0	0	1.8539	0	1.0836	0	0	0	0	0	0	0	1.0836	0	0	0	0	0	0	0	0	0	0	0	0	0	0	0
ATCG01060	1.1.2.2	PS.lightreaction.photosystem I.PSI polypeptide subunits	Encodes the PsaC subunit of photosystem I. Identical to Photosystem I iron-sulfur center (Photosystem I subunit VII) (9 kDa polypeptide) (PSI-C) (PsaC) (psaC) [Arabidopsis Thaliana] (GB:P62090;GB:P07136;GB:P25252;GB:Q9MRU0;GB:Q9T2J4); similar to photosys	iron-sulfur cluster binding;electron carriers;4 iron, 4 sulfur cluster binding	0	4.0413	3.3678	3.5478	4.2214	3.359	4.3239	5.9698	0	28.831	2.8455	2.4748	3.4433	2.8553	2.9701	3.1205	5.2917	4.0675	2.687	29.7557	2.9897	3.9849	1.691	1.2244	1.4204	1.4119	2.5713	3.4483	3.7446	22.4865	2.3746	2.7836	0.7737	0.6757	1.0976	1.0105	1.6837	5.6066	3.8898	19.8958	0	0	5.229	12.8058	17.7307
ATCG01070	1.1.40	PS.lightreaction.cyclic electron flow-chlororespiration	NADH dehydrogenase ND4L Identical to NAD(P)H-quinone oxidoreductase chain 4L, chloroplast (EC 1.6.5.-) (NAD(P)H dehydrogenase, chain 4L) (NADH-plastoquinone oxidoreductase chain 4L) (ndhE) [Arabidopsis Thaliana] (GB:P26289); similar to NADH dehydrogenase	NADH-ubiquinone/plastoquinone oxidoreductase chain 4L	0	0	0	0	0	0	0	0	0	0	0.386	0	0	0	0	0	0	0	1.7117	2.0977	0	0	0	0	0	0	0	0	0.8898	0.8898	0	0	0	0	0	0	0	0	0.9575	0.9575	0	0	0	0	0
ATCG01090	1.1.40	PS.lightreaction.cyclic electron flow-chlororespiration	Encodes subunit of the chloroplast NAD(P)H dehydrogenase complex Identical to NAD(P)H-quinone oxidoreductase subunit I, chloroplast (EC 1.6.5.-) (NAD(P)H dehydrogenase subunit I) (NDH subunit I) (NADH-plastoquinone oxidoreductase subunit I) (ndhI) [Arabi	NADPH dehydrogenases	0	0	0	0	0	0	0	0	0.8837	0.8837	0.1669	0	0	0	0	0	0	0	0.8478	1.0147	0	0	0	0	0	0	0	0	0.8835	0.8835	0	0.0251	0	0	0	0	0	0	0.8909	0.916	0	0	0	0	0
ATCG01100	1.1.40	PS.lightreaction.cyclic electron flow-chlororespiration	NADH dehydrogenase ND1 Identical to NAD(P)H-quinone oxidoreductase subunit 1, chloroplast (EC 1.6.5.-) (NAD(P)H dehydrogenase subunit 1) (NDH subunit 1) (NADH-plastoquinone oxidoreductase subunit 1) (ndhA) [Arabidopsis Thaliana] (GB:Q37165); similar to N	NADH dehydrogenase family protein	0	0	0	0	0	0	0	0	2.0994	2.0994	0	0	0	0	0	0	0	0	0.5165	0.5165	0	0	0	0	0	0	0	0	1.3707	1.3707	0	0	0	0	0	0	0	0	0.987	0.987	0	0	0	0	0
ATCG01110	1.1.40	PS.lightreaction.cyclic electron flow-chlororespiration	Encodes the 49KDa plastid NAD(P)H dehydrogenase subunit H protein. Its transcription is regulated by an ndhF-specific plastid sigma factor, SIG4. Identical to NAD(P)H-quinone oxidoreductase chain H, chloroplast (EC 1.6.5.-) (NAD(P)H dehydrogenase, chain	NAD(P)H dehydrogenase subunit H	0	0.4298	0	0	0	0	0.532	0.5815	1.745	3.2883	0.4851	0.4278	0	0	0	0.2421	0.7195	0.5876	2.286	4.7481	0.3151	0.6494	0	0	0	0.2289	0.5068	0.5598	2.8566	5.1166	0.1927	0.4081	0.1297	0.0484	0.0243	0.3296	0.2672	0.6837	2.6241	4.7078	0	0	0	0.2038	0
ATCG01120	29.2.1.1	protein.synthesis.mito/plastid ribosomal protein.plastid	encodes a chloroplast ribosomal protein S15, a constituent of the small subunit of the ribosomal complex Identical to Chloroplast 30S ribosomal protein S15 (rps15) [Arabidopsis Thaliana] (GB:P56805); similar to ribosomal protein S15 [Eucalyptus globulus	chloroplast ribosomal protein S15	0	0	0.5791	0.3407	0	0.3	0.8395	1.1983	0.3115	3.5691	0	0	3.0008	0.875	0.3153	0.9286	1.6242	0.2446	0.1849	7.1734	0	0	0	0	0	0	0.0888	0.985	2.5997	3.6735	0	0	0.1259	0.1465	0.3484	0.4098	0.3225	2.2578	3.0195	6.6304	0	0	5.2181	1.4724	1.0688
ATCG01130	29.8	protein assembly and cofactor ligation	Identical to Putative membrane protein ycf1 (ycf1-B) [Arabidopsis Thaliana] (GB:P56785); similar to hypothetical chloroplast RF1 [Gossypium hirsutum] (GB:YP_538982.1); similar to Hypothetical protein [Gossypium barbadense] (GB:BAF41305.1); similar to hy	Ycf1 protein	0	0.178	0.0993	0.1516	0.535	1.6913	2.5437	0	0	5.1989	0.3266	0.0665	0.0598	0	0.0528	1.3421	2.7237	0	0	4.5715	0.2049	0.4178	0.1293	0.2023	0.872	0.8219	0.0667	0	0	2.7149	0.0893	0	0	0.0377	0	0	0	0	0	0.127	0	0	0	0.4382	1.4061
ATCG01240	29.2.2	protein.synthesis.misc ribososomal protein	30S chloroplast ribosomal protein S7 Identical to Chloroplast 30S ribosomal protein S7 (rps7-B) [Arabidopsis Thaliana] (GB:P61841;GB:P56800;GB:Q9XQ95); similar to ribosomal protein S7 [Eucalyptus globulus subsp. globulus] (GB:YP_636344.1); contains Inter	ribosomal protein S7	0	0.2823	5.3847	4.6297	0	2.8742	3.3518	3.7632	3.6115	23.8974	0.1372	1.3314	10.8521	6.0952	3.1816	5.0105	3.0748	2.3821	2.7581	34.823	0	0	0	0	0	0.2327	1.896	4.0843	6.4538	12.6668	0	0.1715	2.4612	1.1526	2.5569	0	4.3521	5.3587	5.7688	21.8218	0	0	10.9419	7.2918	6.1955
ATCG01310	29.2.1.1	protein.synthesis.mito/plastid ribosomal protein.plastid	encodes a chloroplast ribosomal protein L2, a constituent of the large subunit of the ribosomal complex Identical to Chloroplast 50S ribosomal protein L2 (rpl2-B) [Arabidopsis Thaliana] (GB:P56791;GB:Q8HRX3); similar to Chloroplast 50S ribosomal protein	ribosomal protein L2	0	0	0	0	0.3405	0.1119	0	0	0	0.4524	0	0	0	0	0.113	0	0.0539	0.0468	0	0.2137	2.8075	0	0	2.3386	2.1365	0.2866	0	0.2774	0.6384	8.485	0	4.0013	1.017	0.7106	0	0.3878	0.2126	0.2548	0.4361	7.0202	0	0	0	0	0
ATMG00070	9.1.2	mitochondrial electron transport / ATP synthesis.NADH-DH.localisation not clear	NADH dehydrogenase subunit 9 similar to NADH dehydrogenase subunit 9 [Brassica oleracea var. botrytis] (GB:ABB54699.1); contains InterPro domain NADH dehydrogenase (ubiquinone), 30 kDa subunit; (InterPro:IPR001268); contains InterPro domain Bacterial ent	NADH dehydrogenase subunit 9	0	0	0	0	0	0	0	0	0	0	0	0	0	0	0.0819	0	0	0	0	0.0819	0	0	0	0	0	0	0	0	0	0	0	0	0	0.4256	0.8036	0	0	0	0	1.2292	0	0	0	0	0.8239
ATMG00285	9.1.2	mitochondrial electron transport / ATP synthesis.NADH-DH.localisation not clear	encodes subunit of mitochondrial NAD(P)H dehydrogenase that is trans-spliced from two precursors, NAD2A and NAD2B. similar to NADH2 dehydrogenase (ubiquinone) (EC 1.6.5.3) chain 2 - evening primrose mitochondrion (GB:A42491); similar to NADH dehydrogenas	NADH dehydrogenase 2A	0	0	0	0	0	0	0	0	0	0	0	0	0	0	0	0	0	0	0	0	0	0	0	0	0	0	0	0	0	0	0	0	0	0	0.2958	0	0	0	0	0.2958	0	0	0	0	0
ATMG00510	9.1.2	mitochondrial electron transport / ATP synthesis.NADH-DH.localisation not clear	NADH dehydrogenase subunit 7 similar to NADH dehydrogenase subunit 7 [Zea mays subsp. mays] (GB:YP_588347.1); similar to NADH dehydrogenase subunit 7 [Oryza sativa (indica cultivar-group)] (GB:YP_514643.1); similar to NADH dehydrogenase subunit 7 [Nicoti	NADH dehydrogenase subunit 7	0	0	0	0.0565	0.9271	0	0	0	0	0.9836	0	0	0	0	0.619	0	0	0	0	0.619	0	0	0	0.2357	0	0	0	0	0	0.2357	0	0	0	0.7982	1.3533	0	0	0	0	2.1515	0	0	0	0	1.8633
ATMG00640	9.09	mitochondrial electron transport / ATP synthesis.F1-ATPase	encodes a plant b subunit of mitochondrial ATP synthase based on structural similarity and the presence in the F(0) complex. similar to Uncharacterized mitochondrial 22 kDa protein AtMg00640 (ORF 25) (GB:Q04613); contains InterPro domain ATPase, F0 compl	hydrogen ion transporting ATP synthases, rotational mechanism;zinc ion binding	0	0	0	0	0	0	0	0	0	0	0	0	0	0	0	0	0	0	0	0	0	0	0	0	0	0	0	0	0	0	0	0	0	0	0	0	0	0	0	0	0	0	0	0	0
ATMG01190	9.09	mitochondrial electron transport / ATP synthesis.F1-ATPase	ATPase subunit 1 Identical to ATP synthase subunit alpha, mitochondrial (EC 3.6.3.14) (ATPA) [Arabidopsis Thaliana] (GB:P92549;GB:Q8S890); similar to ATP synthase alpha chain, mitochondrial, putative [Arabidopsis thaliana] (TAIR:AT2G07698.1); similar to	ATP synthase subunit 1	0	0	0	0	0.057	0.3851	1.1346	0.635	0.5642	2.7759	0	0	0	0	0.024	0.2228	2.2724	0.1067	0.1528	2.7787	0	0	0	0	0	0.5357	1.5281	0	0	2.0638	0	0	0	0	0.2545	1.9942	3.8799	0.5161	0.9954	7.6401	0	0	0	0	0
[truncated: 36 more columns]
