# Supplementary material for: Consequences of impaired 1-MDa TIC complex assembly for the abundance and composition of chloroplast high-molecular mass protein complexes
Source: PLoS One. 2019 Mar 13;14(3):e0213364. doi: 10.1371/journal.pone.0213364 (PMC6415892; doi:10.1371/journal.pone.0213364)
Supplement: S2 Table — The paired t-test was performed on ppm-normalized data. (XLSX) [file pone.0213364.s005.xlsx]

## Sheet: Supplemental Table 2
Supplemental Table 2: Normalization of total fmol abundances to ppm values, calculated for all four replicaes from wildtype and tic56-3 plastids. The paired t-test was performed on ppm-normalized data.
Accession		BINCODE	NAME	Sum_WT_R1	Sum_WT_R2	Sum_WT_R3	Sum_WT_R4	ppm_Wt1	ppm_Wt2	ppm_Wt3	ppmWt4			Sum_tic56_R1	Sum_tic56_R2	Sum_tic56_R3	Sum_tic56_R4	ppm_tic56-3_1	ppm_tic56-3_2	ppm_tic56-3_3	ppm_tic56-3_4		t-test paired
AT4G13500	similar to unknown protein [Arabidopsis thaliana] (TAIR:AT2G05310.1); similar to Os03g0595300 [Oryza sativa (japonica cultivar-group)] (GB:NP_001050596.1); similar to hypothetical protein MA4_112I10.24 [Musa acuminata] (GB:ABF70151.1)	35.2	not assigned.unknown	0.4734	0.5392	3.5606	0.6434	143.064	161.085	789.1	179.431			1.0708	1.1295	3.7157	1.02	282.069	320.669	922.031	288.706		0.000969837
AT4G04640	ATPC1 (ATP synthase gamma chain 1) One of two genes (with ATPC2) encoding the gamma subunit of Arabidopsis chloroplast ATP synthase. Identical to ATP synthase gamma chain 1, chloroplast precursor (EC 3.6.3.14) (ATPC1) [Arabidopsis Thaliana] (GB:Q01908); s	1.1.04	PS.lightreaction.ATP synthase	23.0399	32.27	11.5848	9.0533	6962.8	9640.61	2567.42	2524.78			19.3841	26.8646	4.7959	3.8759	5106.13	7626.96	1190.08	1097.06		0.00179248
ATCG00470	ATPase epsilon subunit similar to ATP synthase CF1 epsilon subunit [Gossypium hirsutum] (GB:YP_538941.1); contains InterPro domain ATPase, F1 complex, delta/epsilon subunit; (InterPro:IPR001469)	1.1.04	PS.lightreaction.ATP synthase	15.203	30.0525	11.7558	6.3415	4594.44	8978.13	2605.32	1768.51			11.9858	26.8673	3.7646	2.776	3157.28	7627.73	934.165	785.735		0.00245978
AT4G09650	ATP synthase delta chain, chloroplast, putative / H(+)-transporting two-sector ATPase, delta (OSCP) subunit, putative similar to ATP synthase delta chain, mitochondrial, putative / H(+)-transporting two-sector ATPase, delta (OSCP) subunit, putative [Arab	1.1.04	PS.lightreaction.ATP synthase	13.5398	20.1193	10.2886	4.1632	4091.81	6010.61	2280.16	1161.03			10.1518	16.3362	2.7717	1.1039	2674.17	4637.91	687.782	312.454		0.00384768
ATCG00120	Encodes the ATPase alpha subunit, which is a subunit of ATP synthase and part of the CF1 portion which catalyzes the conversion of ADP to ATP using the proton motive force. This complex is located in the thylakoid membrane of the chloroplast. Identical t	1.1.04	PS.lightreaction.ATP synthase	61.4776	74.0416	52.4737	35.7641	18578.9	22119.8	11629.2	9973.87			52.2101	66.481	26.2027	24.6833	13753.1	18874.2	6502.06	6986.5		0.00500271
ATCG00130	ATPase F subunit. Identical to ATP synthase B chain (EC 3.6.3.14) (ATPase subunit I) (atpF) [Arabidopsis Thaliana] (GB:P56759); similar to ATP synthase CF0 B chain [Atropa belladonna] (GB:NP_783218.1); contains InterPro domain ATPase, F0 complex, subunit	1.1.04	PS.lightreaction.ATP synthase	21.8	28.9303	14.5308	5.842	6588.09	8642.88	3220.31	1629.21			20.7885	26.209	7.0507	3.4196	5476.08	7440.83	1749.59	967.903		0.00706734
AT5G01590	similar to RNA binding protein [Bigelowiella natans] (GB:ABA27214.1); contains domain GYF domain (SSF55277)	35.2	not assigned.unknown	3.7997	1.6167	4.9688	2.7082	1148.29	482.986	1101.19	755.261			1.2722	0	0.1197	0	335.121	0	29.7029	0		0.00750195
ATCG00480	chloroplast-encoded gene for beta subunit of ATP synthase Identical to ATP synthase subunit beta (EC 3.6.3.14) (ATPase subunit beta) (ATP synthase F1 sector subunit beta) (atpB) [Arabidopsis Thaliana] (GB:P19366); similar to ATP synthase beta chain 1, mi	1.1.04	PS.lightreaction.ATP synthase	63.9824	71.9234	56.5096	38.4932	19335.9	21487	12523.7	10735			57.6411	67.109	28.1562	21.7518	15183.7	19052.5	6986.81	6156.75		0.00759754
AT1G51110	plastid-lipid associated protein PAP / fibrillin family protein similar to plastid-lipid associated protein PAP / fibrillin family protein [Arabidopsis thaliana] (TAIR:AT3G26070.1); similar to PAP fibrillin [Medicago truncatula] (GB:ABE81557.1); contains	31.1	cell.organisation	2.1454	2.2936	1.3435	1.1092	648.353	685.209	297.746	309.333			1.9017	2.1587	0.5888	0.4001	500.943	612.863	146.107	113.247		0.0116543
AT3G04340	EMB2458 (EMBRYO DEFECTIVE 2458); ATPase similar to VAR1 (VARIEGATED 1), ATP-dependent peptidase/ ATPase/ metallopeptidase [Arabidopsis thaliana] (TAIR:AT5G42270.1); similar to putative cell division protein FtsH [Photobacterium profundum 3TCK] (GB:ZP_012	29.5.07	protein.degradation.metalloprotease	0.9976	1.0166	0.9383	0.683	301.481	303.707	207.946	190.475			1.4805	1.3709	1.6164	0.997	389.991	389.204	401.101	282.196		0.0219931
AT2G39730	RCA (RUBISCO ACTIVASE) Rubisco activase, a nuclear-encoded chloroplast protein that consists of two isoforms arising from alternative splicing in most plants. Required for the light activation of rubisco. Identical to Ribulose bisphosphate carboxylase/oxy	1.3.013	PS.calvin cyle.rubisco interacting	8.4541	14.9646	1.1795	5.3017	2554.88	4470.65	261.401	1478.53			10.812	17.0796	4.2006	6.5336	2848.08	4848.96	1042.36	1849.31		0.0255722
ATCG01130	Identical to Putative membrane protein ycf1 (ycf1-B) [Arabidopsis Thaliana] (GB:P56785); similar to hypothetical chloroplast RF1 [Gossypium hirsutum] (GB:YP_538982.1); similar to Hypothetical protein [Gossypium barbadense] (GB:BAF41305.1); similar to hy	29.8	protein assembly and cofactor ligation	5.1989	2.7149	7.6594	4.1404	1571.14	811.072	1697.48	1154.67			4.5715	0.127	0.545	0.3017	1204.22	36.0558	135.239	85.3948		0.0331205
AT3G01500	CA1 (CARBONIC ANHYDRASE 1); carbonate dehydratase/ zinc ion binding Identical to Carbonic anhydrase, chloroplast precursor (EC 4.2.1.1) (Carbonate dehydratase) (CA1) [Arabidopsis Thaliana] (GB:P27140;GB:Q8RWW2;GB:Q93VR8); similar to CA2 (BETA CARBONIC AN	8.03	TCA / org. transformation.carbonic anhydrases	0.1318	1.1982	1.1906	0.5104	39.8308	357.96	263.861	142.34			0	0.7648	0.6118	0.3042	0	217.13	151.815	86.1025		0.0344451
AT5G22640	EMB1211 (EMBRYO DEFECTIVE 1211) similar to aldose 1-epimerase family protein [Arabidopsis thaliana] (TAIR:AT5G15140.1); similar to Glutamic acid-rich protein precursor (GB:P13816); contains InterPro domain MORN motif; (InterPro:IPR003409)	35.1	not assigned.no ontology	0.6114	0.0776	0.9239	0.6611	184.769	23.1829	204.755	184.367			0	0	0	0	0	0	0	0		0.0386656
AT5G66190	ATLFNR1 (LEAF FNR 1); NADPH dehydrogenase/ oxidoreductase Encodes a leaf-type ferredoxin:NADP(H) oxidoreductase. It is present in both chloroplast stroma and thylakoid membranes but is more abundant in the thylakoid. The affinity of this enzyme for ferr	1.1.5.03	PS.lightreaction.other electron carrier (ox/red).ferredoxin reductase	2.2213	4.6121	1.3745	0.1912	671.29	1377.86	304.617	53.3217			1.5177	3.5038	0.2593	0	399.79	994.742	64.3439	0		0.0406049
AT1G30380	PSAK (PHOTOSYSTEM I SUBUNIT K) Encodes subunit K of photosystem I reaction center. Identical to Photosystem I reaction center subunit psaK, chloroplast precursor (Photosystem I subunit X) (PSI-K) (PSAK) [Arabidopsis Thaliana] (GB:Q9SUI5;GB:Q9C8G7); simila	1.1.2.2	PS.lightreaction.photosystem I.PSI polypeptide subunits	75.5373	51.531	50.4797	31.0259	22827.8	15394.8	11187.3	8652.48			83.7789	47.3754	40.8665	28.818	22068.9	13450.1	10140.8	8156.81		0.0434813
AT2G43630	similar to glycine-rich protein [Arabidopsis thaliana] (TAIR:AT3G59640.2); similar to glycine-rich protein, related [Medicago truncatula] (GB:ABE86768.1)	35.2	not assigned.unknown	0.5463	0.2521	1.5784	1.5697	165.095	75.3144	349.805	437.757			0	0	0.1251	0.094	0	0	31.0429	26.6063		0.0486683
AT2G33210	chaperonin, putative Identical to Chaperonin CPN60-like 1, mitochondrial precursor (HSP60-like 1) [Arabidopsis Thaliana] (GB:Q8L7B5;GB:O49314); similar to chaperonin, putative [Arabidopsis thaliana] (TAIR:AT3G13860.1); similar to HSP60 (Heat shock protei	29.6	protein.folding	4.0223	2.0636	0.6259	2.2269	1215.56	616.497	138.712	621.036			8.2609	4.5057	1.4961	3.169	2176.07	1279.19	371.249	896.971		0.0535342
AT2G33210	chaperonin, putative Identical to Chaperonin CPN60-like 1, mitochondrial precursor (HSP60-like 1) [Arabidopsis Thaliana] (GB:Q8L7B5;GB:O49314); similar to chaperonin, putative [Arabidopsis thaliana] (TAIR:AT3G13860.1); similar to HSP60 (Heat shock protei	20.2.1	stress.abiotic.heat	4.0223	2.0636	0.6259	2.2269	1215.56	616.497	138.712	621.036			8.2609	4.5057	1.4961	3.169	2176.07	1279.19	371.249	896.971		0.0535342
AT3G08940	LHCB4.2 (LIGHT HARVESTING COMPLEX PSII); chlorophyll binding Lhcb4.2 protein (Lhcb4.2, protein involved in the light harvesting complex of phototystem II similar to chlorophyll A-B binding protein CP29 (LHCB4) [Arabidopsis thaliana] (TAIR:AT5G01530.1); si	1.1.1.01	PS.lightreaction.photosystem II.LHC-II	10.5001	17.4743	16.8928	32.2943	3173.19	5220.42	3743.78	9006.21			27.7473	18.9774	27.8974	42.0848	7309.15	5387.76	6922.59	11911.9		0.0554712
AT5G51720	similar to zinc finger, CDGSH-type domain 2 [Homo sapiens] (GB:NP_001008389.1); similar to Os07g0467200 [Oryza sativa (japonica cultivar-group)] (GB:NP_001059590.1); similar to hypothetical protein [Homo sapiens] (GB:CAD97935.1); contains InterPro domai	35.2	not assigned.unknown	4.3497	3.5472	0.099	0.6996	1314.51	1059.72	21.9404	195.104			3.6802	2.68	0	0	969.433	760.862	0	0		0.0574966
AT4G23940	FtsH protease, putative similar to VAR2 (VARIEGATED 2), ATP-dependent peptidase/ ATPase/ metallopeptidase/ zinc ion binding [Arabidopsis thaliana] (TAIR:AT2G30950.1); similar to 26S proteasome regulatory complex, ATPase RPT1 (ISS) [Ostreococcus tauri] (G	29.5.07	protein.degradation.metalloprotease	0.9997	0.9789	0.8394	1.149	302.115	292.445	186.028	320.432			1.8217	1.5144	1.4785	1.1446	479.87	429.944	366.882	323.974		0.0576918
AT3G16000	MFP1 (MAR BINDING FILAMENT-LIKE PROTEIN 1) encodes a DNA-binding protein that binds to plastid DNA non-specifically and is associated with nucleoids and thylakoid membranes. The expression of the gene is correlated with the development of thylakoid membra	27.3.34	RNA.regulation of transcription.Orphan family	3.7218	1.9709	5.5364	0.5253	1124.75	588.803	1226.98	146.495			2.3657	1.6325	2.7687	0	623.169	463.473	687.038	0		0.0602229
ATCG00430	Encodes a protein which was originally thought to be part of photosystem II but its wheat homolog was later shown to encode for subunit K of NADH dehydrogenase. Identical to NAD(P)H-quinone oxidoreductase chain K, chloroplast (EC 1.6.5.-) (NAD(P)H dehydr	1.1.1.2	PS.lightreaction.photosystem II.PSII polypeptide subunits	0.7099	1.5994	0.5732	0	214.536	477.818	127.033	0			0.5511	1.3695	0.2673	0	145.17	388.806	66.329	0		0.0649143
AT5G16390	BCCP/BCCP-1/BCCP1/CAC1-A/CAC1A (BIOTIN CARBOXYL CARRIER, BIOTIN CARBOXYL CARRIER PROTEIN 1); biotin binding Encodes for the biotin carboxyl-carrier subunit of the multi-enzyme plastidial acetyl-coenzyme A carboxylase complex. Identical to Biotin carboxyl	11.1.01	lipid metabolism.FA synthesis and FA elongation.Acetyl CoA Carboxylation	4.7177	8.3231	2.504	1.7885	1425.72	2486.51	554.936	498.776			3.7271	6.2399	1.1706	1.4534	981.787	1771.53	290.478	411.378		0.0667335
AT5G23060	similar to unknown protein [Arabidopsis thaliana] (TAIR:AT3G59780.1); similar to Rhodanese-like [Medicago truncatula] (GB:ABE85110.1); contains InterPro domain Rhodanese-like; (InterPro:IPR001763)	35.2	not assigned.unknown	35.8849	36.2429	34.4473	17.0838	10844.6	10827.5	7634.21	4764.32			38.0565	31.3238	20.3984	15.5486	10024.8	8892.95	5061.75	4400.96		0.0671436
AT5G01600	ATFER1 (ferretin 1); ferric iron binding Encodes a ferretin protein that is targeted to the chloroplast. Member of a Ferritin gene family. Gene expression is induced in response to iron overload and by nitric oxide. Identical to Ferritin-1, chloroplast p	15.2	metal handling.binding, chelation and storage	21.3216	2.8232	11.522	13.8582	6443.52	843.426	2553.5	3864.77			20.9819	2.8824	8.2524	11.4882	5527.02	818.324	2047.79	3251.68		0.0687828
AT2G34430	LHB1B1 (Photosystem II light harvesting complex gene 1.4); chlorophyll binding Photosystem II type I chlorophyll a/b-binding protein similar to CAB1 (CHLOROPHYLL A/B BINDING PROTEIN 1), chlorophyll binding [Arabidopsis thaliana] (TAIR:AT1G29930	1.1.1.01	PS.lightreaction.photosystem II.LHC-II	85.3141	60.6685	196.292	150.723	25782.4	18124.6	43502.2	42033.6			90.7932	42.8172	169.502	142.24	23916.6	12156	42061.1	40260.4		0.0821369
AT1G50250	FTSH1 (FtsH protease 1); ATP-dependent peptidase/ ATPase/ metallopeptidase encodes an FTSH protease that is localized to the chloroplast. Involved in the D1 repair cycle of Photosystem II. FtsH1 and FtsH5 are interchangeable in thylakoid membranes. Identi	29.5.07	protein.degradation.metalloprotease	7.239	8.0195	0.5123	0.2686	2187.67	2395.81	113.536	74.907			6.2793	6.6794	0.0512	0	1654.08	1896.31	12.705	0		0.0928274
AT5G54270	LHCB3 (LIGHT-HARVESTING CHLOROPHYLL BINDING PROTEIN 3) Lhcb3 protein is a component of the main light harvesting chlorophyll a/b-protein complex of Photosystem II (LHC II). similar to LHCB2.1 (Photosystem II light harvesting complex gene 2.1), chlorophyll	1.1.1.01	PS.lightreaction.photosystem II.LHC-II	3.1472	8.7113	24.6477	6.3398	951.103	2602.49	5462.42	1768.04			2.3323	3.6911	20.0463	4.7958	614.371	1047.92	4974.38	1357.43		0.0935607
AT3G47520	MDH (malate dehydrogenase); malate dehydrogenase Encodes a protein with NAD-dependent malate dehydrogenase activity, located in chloroplasts. Identical to Malate dehydrogenase, chloroplast precursor (EC 1.1.1.37) (pNAD-MDH) [Arabidopsis Thaliana] (GB:Q9SN	8.2.09	TCA / org. transformation.other organic acid transformaitons.cyt MDH	3.8491	4.1782	2.3999	3.4215	1163.22	1248.23	531.866	954.186			5.9117	5.2761	2.5696	3.4554	1557.25	1497.9	637.632	978.036		0.0984964
AT5G64940	ATATH13 (ABC2 homolog 13) Encodes a member of ATH subfamily of ATP-binding cassette (ABC) proteins. similar to ABC1 family protein [Arabidopsis thaliana] (TAIR:AT3G07700.2); similar to Os02g0575500 [Oryza sativa (japonica cultivar-group)] (GB:NP_001047212	35.1.1	not assigned.no ontology.ABC1 family protein	0.7206	0.0988	1.8854	0.6383	217.77	29.5163	417.842	178.009			0.6271	0	0.7672	0.27	165.19	0	190.376	76.4223		0.10253
AT3G48870	ATCLPC (CASEINOLYTIC PROTEASE C); ATP binding / ATPase Encodes a nuclear encoded protein with similarity to Clpa regulatory subunit of CLP protease complex. The protein is localized to the chloroplast stroma. May function redundantly with TIC complex in	29.5.05	protein.degradation.serine protease	1.4941	0.7394	1.4721	0	451.526	220.894	326.247	0			2.5769	1.2017	3.4819	0.256	678.803	341.167	864.014	72.4597		0.105986
AT4G18240	starch synthase-related protein similar to ATSS3 (STARCH SYNTHASE 3), starch synthase/ transferase, transferring glycosyl groups [Arabidopsis thaliana] (TAIR:AT1G11720.1); similar to starch synthase IV [Triticum aestivum] (GB:ABD64538.1); similar to star	2.1.2.02	major CHO metabolism.synthesis.starch.starch synthase	0.7031	0.1461	0.2865	0	212.481	43.6471	63.4941	0			0.5437	0.0699	0.0955	0	143.221	19.8449	23.6978	0		0.106395
AT5G21430	DNAJ heat shock N-terminal domain-containing protein similar to DnaJ domain containing protein, expressed [Oryza sativa (japonica cultivar-group)] (GB:ABA98601.1); contains InterPro domain Heat shock protein DnaJ, N-terminal; (InterPro:IPR001623)	20.2.1	stress.abiotic.heat	2.2627	3.5546	1.3934	0.3243	683.802	1061.93	308.805	90.4406			3.4129	3.6874	1.6313	1.1894	899.021	1046.87	404.798	336.654		0.108001
AT3G16290	EMB2083 (EMBRYO DEFECTIVE 2083); ATPase/ metallopeptidase similar to VAR1 (VARIEGATED 1), ATP-dependent peptidase/ ATPase/ metallopeptidase [Arabidopsis thaliana] (TAIR:AT5G42270.1); similar to Peptidase M41; Ribosomal protein S19/S15; DNA repair protein	29.5.07	protein.degradation.metalloprotease	0.8618	1.0861	0.646	0.6875	260.441	324.47	143.166	191.73			1.5759	1.5976	1.1855	0.5631	415.121	453.565	294.175	159.383		0.109743
ATCG00490	large subunit of RUBISCO. Identical to Ribulose bisphosphate carboxylase large chain precursor (EC 4.1.1.39) (RuBisCO large subunit) (rbcL) [Arabidopsis Thaliana] (GB:O03042); similar to ribulose-1,5-bisphosphate carboxylase/oxygenase large subunit [Ters	1.3.01	PS.calvin cyle.rubisco large subunit	75.3259	68.852	78.1011	45.6018	22763.9	20569.4	17308.8	12717.4			68.3925	69.4889	46.0875	43.1563	18015.9	19728.2	11436.4	12215.2		0.115307
AT4G20850	TPP2 (TRIPEPTIDYL PEPTIDASE II); subtilase Tripeptidyl Peptidase II. Ser protease that assembles into a large oligomeric complex containing two proteins of 153 and 142 kD that are derived from a single TPP2 gene, with the smaller version missing part of	29.5.01	protein.degradation.subtilases	7.9083	6.4872	9.6234	8.2852	2389.94	1938.04	2132.74	2310.57			7.2863	7.1049	7.2903	5.7559	1919.35	2017.11	1809.05	1629.18		0.117868
AT2G33800	ribosomal protein S5 family protein Identical to 30S ribosomal protein S5, chloroplast precursor (rps5) [Arabidopsis Thaliana] (GB:P93014); similar to ribosomal protein S5 family protein [Arabidopsis thaliana] (TAIR:AT1G64880.1); similar to 30S ribosomal	29.2.1.99	protein.synthesis.mito/plastid ribosomal protein.unknown	18.7174	6.1145	20.0424	33.8456	5656.51	1826.7	4441.79	9438.84			26.944	17.6106	18.48	36.3208	7097.55	4999.72	4585.71	10280.4		0.119442
AT5G35790	G6PD1 (GLUCOSE-6-PHOSPHATE DEHYDROGENASE 1); glucose-6-phosphate 1-dehydrogenase Encodes a plastidic glucose-6-phosphate dehydrogenase that is sensitive to reduction by DTT and whose mRNA is more prevalent in developing organs but absent in the root. Iden	7.1.01	OPP.oxidative PP.G6PD	0.4077	0.7298	0.8237	0.7124	123.209	218.026	182.548	198.674			0.5629	0.4646	0.2856	0.1925	148.278	131.902	70.8701	54.4863		0.11997
AT3G20440	BE1/EMB2729 (BRANCHING ENZYME 1, EMBRYO DEFECTIVE 2729); alpha-amylase similar to SBE2.1 (STARCH BRANCHING ENZYME 2.1), 1,4-alpha-glucan branching enzyme [Arabidopsis thaliana] (TAIR:AT2G36390.1); similar to glucan (1,4-alpha-), branching enzyme 1 [Mus m	2.1.2.03	major CHO metabolism.synthesis.starch.starch branching	0.0541	0.069	0	0	16.3494	20.6136	0	0			2.9294	2.1314	0.6633	0	771.658	605.113	164.594	0		0.122772
AT2G40300	ATFER4 (FERRITIN 4); ferric iron binding Identical to Ferritin-4, chloroplast precursor (EC 1.16.3.1) (FER4) [Arabidopsis Thaliana] (GB:Q9S756;GB:Q8WHW5); similar to ATFER3 (FERRITIN 3), ferric iron binding [Arabidopsis thaliana] (TAIR:AT3G56090.1); simi	15.2	metal handling.binding, chelation and storage	11.7059	5.6941	15.8588	15.8401	3537.59	1701.1	3514.63	4417.48			10.6226	6.7005	10.7649	13.6657	2798.19	1902.3	2671.25	3868.02		0.133288
ATCG00330	30S chloroplast ribosomal protein S14 similar to ribosomal protein S14 [Gossypium hirsutum] (GB:YP_538933.1); contains InterPro domain Ribosomal protein S14; (InterPro:IPR001209)	29.2.1.1	protein.synthesis.mito/plastid ribosomal protein.plastid	0.3971	1.2263	2.2724	6.1052	120.006	366.355	503.609	1702.61			0.3781	1.1998	1.4068	5.101	99.5986	340.628	349.09	1443.82		0.137879
AT3G56130	biotin/lipoyl attachment domain-containing protein similar to biotin carboxyl carrier protein of acetyl-CoA carboxylase-related [Arabidopsis thaliana] (TAIR:AT3G15690.2); similar to Single hybrid motif [Medicago truncatula] (GB:ABE84884.1); contains Inte	11.1.01	lipid metabolism.FA synthesis and FA elongation.Acetyl CoA Carboxylation	1.166	1.082	1.2229	0	352.372	323.246	271.019	0			1.1534	0	0	0	303.827	0	0	0		0.138486
AT5G02940	similar to phosphotransferase-related [Arabidopsis thaliana] (TAIR:AT5G43745.1); similar to Os03g0163100 [Oryza sativa (japonica cultivar-group)] (GB:NP_001049055.1); similar to Unknown protein [Oryza sativa (japonica cultivar-group)] (GB:AAN06856.1); c	35.2	not assigned.unknown	6.7534	6.2682	4.4592	3.2846	2040.92	1872.61	988.247	916.007			7.2861	5.279	3.6194	3.1436	1919.29	1498.73	898.134	889.782		0.138573
AT5G18820	EMB3007 (EMBRYO DEFECTIVE 3007); ATP binding / protein binding / unfolded protein binding similar to CPN60A (chloroplast / 60 kDa chaperonin alpha subunit), ATP binding / protein binding / unfolded protein binding [Arabidopsis thaliana] (TAIR:AT2G28000.1	29.6	protein.folding	0.1144	0	1.0377	1.2274	34.5724	0	229.975	342.297			0.4669	1.7487	1.7512	1.328	122.99	496.463	434.551	375.885		0.140291
AT1G15980	similar to Os08g0276100 [Oryza sativa (japonica cultivar-group)] (GB:NP_001061432.1); similar to COG0859: ADP-heptose:LPS heptosyltransferase [Nostoc punctiforme PCC 73102] (GB:ZP_00111141.1); contains domain UDP-Glycosyltransferase/glycogen phosphoryla	35.2	not assigned.unknown	0.8886	2.1843	4.4321	0.0625	268.54	652.556	982.242	17.43			2.5051	1.8304	5.3994	1.7012	659.89	519.657	1339.83	481.517		0.141568
AT2G05070	LHCB2.2 (Photosystem II light harvesting complex gene 2.2); chlorophyll binding Encodes Lhcb2.2. Belongs to the Lhc super-gene family encodes the light-harvesting chlorophyll a/b-binding (LHC) proteins that constitute the antenna system of the photosynth	1.1.1.01	PS.lightreaction.photosystem II.LHC-II	13.7268	26.092	12.2733	0	4148.32	7794.94	2720.01	0			11.7733	24.7212	0	0	3101.31	7018.44	0	0		0.141623
AT3G15190	chloroplast 30S ribosomal protein S20, putative Identical to 30S ribosomal protein S20, chloroplast precursor (RPS20) [Arabidopsis Thaliana] (GB:Q9ASV6;GB:Q9LIL6); similar to Os01g0678600 [Oryza sativa (japonica cultivar-group)] (GB:NP_001043859.1); simi	29.2.1.1	protein.synthesis.mito/plastid ribosomal protein.plastid	11.4095	0.9234	29.6835	47.6326	3448.02	275.864	6578.45	13283.7			22.9361	10.8182	25.8333	48.94	6041.79	3071.33	6410.39	13852.3		0.144204
AT2G30950	VAR2 (VARIEGATED 2); ATP-dependent peptidase/ ATPase/ metallopeptidase/ zinc ion binding Metalloprotease that functions in thylakoid membrane biogenesis. Involved in the repair of PSII following damaged incurred during photoinhibition. Forms a complex wit	29.5.07	protein.degradation.metalloprotease	15.0812	18.0074	0.4019	0.3112	4557.63	5379.68	89.069	86.7873			13.7432	17.1371	0.0676	0	3620.21	4865.29	16.7746	0		0.145057
AT3G46780	PTAC16 (PLASTID TRANSCRIPTIONALLY ACTIVE18) similar to catalytic/ coenzyme binding [Arabidopsis thaliana] (TAIR:AT3G18890.1); similar to Os05g0291700 [Oryza sativa (japonica cultivar-group)] (GB:NP_001055100.1); similar to Tic62 protein [Pisum sativum] (	35.2	not assigned.unknown	3.0939	5.0425	0.5213	0	934.995	1506.44	115.53	0			3.2471	4.1996	0	0	855.346	1192.28	0	0		0.15265
AT4G03280	PETC (PHOTOSYNTHETIC ELECTRON TRANSFER C) Encodes the Rieske FeS center of cytochrome b6f complex. Gene is expressed in shoot but not in root. Mutant has reduced electron transport at saturating light intensities and Q-cycle activity is hypersensitive to	1.1.03	PS.lightreaction.cytochrome b6/f	2.0649	0	0.806	1.023	624.025	0	178.626	285.294			2.8683	0	2.0262	1.2652	755.563	0	502.79	358.109		0.153188
AT3G59780	similar to unknown protein [Arabidopsis thaliana] (TAIR:AT5G23060.1); similar to unknown protein [Oryza sativa (japonica cultivar-group)] (GB:BAD82172.1); similar to Os01g0896500 [Oryza sativa (japonica cultivar-group)] (GB:NP_001045081.1); contains dom	35.2	not assigned.unknown	4.8401	4.0812	2.3464	0.6055	1462.71	1219.25	520.009	168.861			5.2339	2.4039	1.2581	0.4848	1378.71	682.476	312.191	137.22		0.154222
AT1G79850	RPS17 (ribosomal protein S17); structural constituent of ribosome nuclear-encoded 30S chloroplast ribosomal protein S17 Identical to 30S ribosomal protein S17, chloroplast precursor (CS17) (RPS17) [Arabidopsis Thaliana] (GB:P16180); similar to EMB1129 (EM	29.2.1.1	protein.synthesis.mito/plastid ribosomal protein.plastid	0	0.1298	0	2.7705	0	38.7775	0	772.635			0	0.2789	0.8923	3.9888	0	79.1808	221.419	1129.01		0.15853
ATCG00020	Encodes chlorophyll binding protein D1, a part of the photosystem II reaction center core Identical to Photosystem Q(B) protein (32 kDa thylakoid membrane protein) (Photosystem II protein D1) (PSII D1 protein) (psbA) [Arabidopsis Thaliana] (GB:P83755;GB:	1.1.1.2	PS.lightreaction.photosystem II.PSII polypeptide subunits	75.772	85.7666	170.405	117.182	22898.8	25622.6	37765.1	32679.6			98.7804	84.6939	169.27	135.847	26020.6	24044.9	42003.3	38450.8		0.165867
AT1G02280	TOC33 (PLASTID PROTEIN IMPORT 1); GTP binding Encodes a GTP-binding GTP-ase. Component of the chloroplast protein import machinery. Required for import of POR B into plastids. Toc33 phosphorylation may not play an important role in vivo. similar to ATTOC3	30.5	signalling.G-proteins	0.2901	0.1667	1.8442	0.799	87.67	49.8013	408.711	222.825			0.7646	0.3578	2.1188	0.6753	201.41	101.581	525.769	191.141		0.169851
AT4G39080	VHA-A3 (VACUOLAR PROTON ATPASE A3); ATPase Vacuolar proton ATPase subunit VHA-a isoform 3. Localized in the tonoplast. similar to (VACUOLAR PROTON ATPASE A2), ATPase [Arabidopsis thaliana] (TAIR:AT2G21410.1); similar to VHA-A1 (VACUOLAR PROTON ATPASE A 1)	34.1	transport.p- and v-ATPases	0.3484	0	0	0.3143	105.289	0	0	87.6518			0.3383	0.1211	0.6185	0.6198	89.1145	34.3807	153.477	175.432		0.172515
AT5G17170	rubredoxin family protein similar to rubredoxin family protein [Arabidopsis thaliana] (TAIR:AT5G51010.1); similar to Os08g0162600 [Oryza sativa (japonica cultivar-group)] (GB:NP_001061060.1); similar to PREDICTED P0577B11.138 gene product [Oryza sativa (	29.8	protein assembly and cofactor ligation	4.1404	7.5986	2.2116	2.342	1251.25	2270.07	490.135	653.135			3.6667	2.7385	1.6372	0.9628	965.877	777.471	406.262	272.516		0.174892
AT3G60750	transketolase, putative similar to transketolase, putative [Arabidopsis thaliana] (TAIR:AT2G45290.1); similar to transketolase 1 [Capsicum annuum] (GB:CAA75777.1); similar to Transketolase, chloroplast precursor (TK) (GB:Q43848); similar to Transketolase	1.3.08	PS.calvin cyle.transketolase	0.9287	0.7992	3.1973	0.2025	280.659	238.76	708.585	56.4731			0.3954	0.6214	0.4721	0	104.156	176.418	117.149	0		0.177501
AT3G60750	transketolase, putative similar to transketolase, putative [Arabidopsis thaliana] (TAIR:AT2G45290.1); similar to transketolase 1 [Capsicum annuum] (GB:CAA75777.1); similar to Transketolase, chloroplast precursor (TK) (GB:Q43848); similar to Transketolase	7.2.01	OPP.non-reductive PP.transketolase	0.9287	0.7992	3.1973	0.2025	280.659	238.76	708.585	56.4731			0.3954	0.6214	0.4721	0	104.156	176.418	117.149	0		0.177501
AT5G45170	CbbY protein-related similar to haloacid dehalogenase-like hydrolase family protein [Arabidopsis thaliana] (TAIR:AT3G48420.1); similar to Predicted haloacid-halidohydrolase and related hydrolases (ISS) [Ostreococcus tauri] (GB:CAL50173.1); similar to Os1	35.1	not assigned.no ontology	0.5969	0.9927	0	0	180.387	296.567	0	0			0.3903	0.7854	0	0	102.812	222.978	0	0		0.181911
AT5G16715	EMB2247 (EMBRYO DEFECTIVE 2247); ATP binding / aminoacyl-tRNA ligase similar to TWN2 (TWIN 2), ATP binding / aminoacyl-tRNA ligase [Arabidopsis thaliana] (TAIR:AT1G14610.1); similar to putative valyl-tRNA synthetase [Oryza sativa (japonica cultivar-group	29.1.09	protein.aa activation. valine-tRNA ligase	0.1844	0	0	0	55.7268	0	0	0			1.2981	2.3707	0.3176	0	341.944	673.051	78.8107	0		0.183061
AT5G54600	50S ribosomal protein L24, chloroplast (CL24) Identical to 50S ribosomal protein L24, chloroplast precursor (CL24) (RPL24) [Arabidopsis Thaliana] (GB:P92959;GB:Q9FIU4); similar to KOW domain-containing protein [Arabidopsis thaliana] (TAIR:AT5G23535.1);	29.2.1.1	protein.synthesis.mito/plastid ribosomal protein.plastid	0.4594	1.1376	0	0	138.833	339.856	0	0			1.1321	1.6692	0	0	298.216	473.892	0	0		0.184057
AT1G79560	EMB1047/FTSH12 (EMBRYO DEFECTIVE 1047); ATP-dependent peptidase/ ATPase/ metallopeptidase encodes an FtsH protease that is localized to the chloroplast similar to FTSH1 (FtsH protease 1), ATP-dependent peptidase/ ATPase/ metallopeptidase [Arabidopsis thal	29.5.07	protein.degradation.metalloprotease	2.071	2.1573	1.042	1.3305	625.869	644.49	230.928	371.049			4.0176	2.8926	1.8436	0.9816	1058.31	821.22	457.479	277.838		0.184668
ATCG00560	PSII L protein Identical to Photosystem II reaction center protein L (PSII-L) (PSII 5 kDa protein) (psbL) [Arabidopsis Thaliana] (GB:P60129;GB:P29301); similar to photosystem II protein L [Oryza sativa (japonica cultivar-group)] (GB:NP_039401.1); similar	1.1.1.2	PS.lightreaction.photosystem II.PSII polypeptide subunits	30.8491	30.8786	48.8089	21.7774	9322.79	9224.93	10817	6073.27			47.9713	27.5865	70.1951	31.0437	12636.5	7831.91	17418.5	8786.78		0.185417
AT1G06290	ACX3 (ACYL-COA OXIDASE 3); acyl-CoA oxidase Encodes an acyl-CoA oxidase with specificity for medium chain fatty acids. Identical to Acyl-coenzyme A oxidase 3, peroxisomal precursor (EC 1.3.3.6) (AOX 3) (Medium-chain acyl-CoA oxidase) (AtCX3) (ACX3) [Arabi	11.9.4.02	lipid metabolism.lipid degradation.beta-oxidation.acyl CoA DH	0	0	7.0838	4.4561	0	0	1569.91	1242.71			0	0	0	0	0	0	0	0		0.185969
AT2G07698	ATP synthase alpha chain, mitochondrial, putative Identical to ATP synthase subunit alpha, mitochondrial (EC 3.6.3.14) (ATPA) [Arabidopsis Thaliana] (GB:P92549;GB:Q8S890); similar to ATP synthase subunit alpha, mitochondrial (GB:P22201); similar to F1-AT	9.09	mitochondrial electron transport / ATP synthesis.F1-ATPase	4.9321	3.4773	4.0203	8.1032	1490.51	1038.84	890.979	2259.82			3.0207	1.628	2.7374	8.5789	795.708	462.195	679.271	2428.22		0.190467
AT3G13470	chaperonin, putative similar to chaperonin, putative [Arabidopsis thaliana] (TAIR:AT1G26230.1); similar to CPN60B (CHAPERONIN 60 BETA), ATP binding / protein binding / unfolded protein binding [Arabidopsis thaliana] (TAIR:AT1G55490.2); similar to ATP bin	29.6	protein.folding	31.0764	26.0611	43.7087	49.8474	9391.48	7785.71	9686.72	13901.4			33.6012	30.3713	47.8933	62.9376	8851.18	8622.53	11884.5	17814.2		0.190966
AT1G20620	CAT3 (CATALASE 3); catalase Catalase, catalyzes the breakdown of hydrogen peroxide (H2O2) into water and oxygen. Identical to Catalase-3 (EC 1.11.1.6) (CAT3) [Arabidopsis Thaliana] (GB:Q42547;GB:Q93VY9;GB:Q9LDS9); similar to CAT1 (CATALASE 1), catalase [A	21.6	redox.dismutases and catalases	10.0364	0.2044	2.3497	5.6137	3033.06	61.0641	520.74	1565.55			4.2845	0.3471	0.7843	3.4057	1128.62	98.543	194.62	963.968		0.196923
AT3G10860	ubiquinol-cytochrome C reductase complex ubiquinone-binding protein, putative / ubiquinol-cytochrome C reductase complex 8.2 kDa protein, putative similar to ubiquinol-cytochrome C reductase complex ubiquinone-binding protein, putative / ubiquinol-cytoch	9.05	mitochondrial electron transport / ATP synthesis.cytochrome c reductase	1.3085	1.1011	0	0	395.437	328.952	0	0			1.052	0.8992	0	0	277.116	255.286	0	0		0.198454
AT4G29060	EMB2726 (EMBRYO DEFECTIVE 2726); translation elongation factor similar to translation elongation factor Ts (EF-Ts), putative [Arabidopsis thaliana] (TAIR:AT4G11120.1); similar to Os12g0541500 [Oryza sativa (japonica cultivar-group)] (GB:NP_001066956.1);	29.2.4	protein.synthesis.elongation	0.749	3.4184	0	0	226.352	1021.24	0	0			1.9164	4.199	0	0	504.815	1192.11	0	0		0.199428
AT3G56090	ATFER3 (FERRITIN 3); ferric iron binding Identical to Ferritin-3, chloroplast precursor (EC 1.16.3.1) (FER3) [Arabidopsis Thaliana] (GB:Q9LYN2;GB:Q8WHW6); similar to ATFER4 (FERRITIN 4), ferric iron binding [Arabidopsis thaliana] (TAIR:AT2G40300.1); simi	15.2	metal handling.binding, chelation and storage	4.3548	2.9644	5.2839	4.8019	1316.05	885.609	1171.02	1339.15			3.7741	3.2152	4.6647	3.7744	994.168	912.807	1157.52	1068.33		0.200575
AT2G27020	PAG1 (20S proteasome alpha subunit G1); peptidase Encodes 20S proteasome subunit PAG1 (PAG1). Identical to Proteasome subunit alpha type 3 (EC 3.4.25.1) (Proteasome subunit alpha type 7) (20S proteasome alpha subunit G-1) (Proteasome component 8) (DiDi 17	29.5.11.20	protein.degradation.ubiquitin.proteasom	1.0388	0	0	0.837	313.932	0	0	233.422			0.5459	0	0	0.4665	143.8	0	0	132.041		0.201459
AT4G02510	TOC159 (translocon outer membrane complex 159) An integral membrane GTPase that functions as a transit-sequence receptor required for the import of proteins necessary for chloroplast biogenesis. Located in the outer chloroplast membrane. similar to ATTOC1	29.3.3	protein.targeting.chloroplast	1.8442	0.872	0.6476	0	557.328	260.508	143.521	0			2.6925	1.1333	2.488	0	709.254	321.748	617.384	0		0.201765
AT1G30410	ATMRP13 (Arabidopsis thaliana multidrug resistance-associated protein 13) member of MRP subfamily Identical to Multidrug resistance-associated protein 13 (EC 3.6.3.44) (Glutathione S-conjugate-transporting ATPase 13) (ATP-energized glutathione S- conjugat	34.16	transport.ABC transporters and multidrug resistance systems	0	0	0	0	0	0	0	0			0	0	1.4645	2.2428	0	0	363.408	634.815		0.204374
AT1G12900	GAPA-2; glyceraldehyde-3-phosphate dehydrogenase similar to GAPA (GLYCERALDEHYDE 3-PHOSPHATE DEHYDROGENASE A SUBUNIT), glyceraldehyde-3-phosphate dehydrogenase [Arabidopsis thaliana] (TAIR:AT3G26650.1); similar to glyceraldehyde-3-phosphate dehydrogenase	1.3.04	PS.calvin cyle.GAP	0	1.1873	0	0	0	354.704	0	0			0.566	1.5412	0	0	149.095	437.553	0	0		0.206627
AT1G65410	ATNAP11 (Arabidopsis thaliana non-intrinsic ABC protein 11) member of NAP subfamily Identical to Non-intrinsic ABC protein 11, chloroplast precursor (NAP11) [Arabidopsis Thaliana] (GB:Q9AT00;GB:O80812;GB:Q84JX9); similar to ATNAP3 (Arabidopsis thaliana no	34.16	transport.ABC transporters and multidrug resistance systems	0.8941	1.3205	0	0	270.202	394.497	0	0			1.1682	1.6301	0	0	307.726	462.792	0	0		0.207503
AT1G15910	XH/XS domain-containing protein / XS zinc finger domain-containing protein similar to XH/XS domain-containing protein / XS zinc finger domain-containing protein [Arabidopsis thaliana] (TAIR:AT4G00380.1); similar to XH/XS domain-containing protein / XS zi	27.3.67	RNA.regulation of transcription.putative transcription regulator	0	0	0	0	0	0	0	0			0	0	6.7883	3.1994	0	0	1684.48	905.576		0.209217
AT3G26060	peroxiredoxin Q, putative encodes periredoxin Q which decomposes peroxides and plays a role in the protection of the photosynthetic apparatus similar to 2-cys peroxiredoxin, chloroplast, putative [Arabidopsis thaliana] (TAIR:AT5G06290.1); similar to perox	21.05	redox.peroxiredoxin	3.5376	1.9241	2.2572	1.8339	1069.08	574.821	500.24	511.437			3.0534	2.4814	0.5997	1.1781	804.322	704.479	148.812	333.456		0.210967
AT3G06510	SFR2 (SENSITIVE TO FREEZING 2); hydrolase, hydrolyzing O-glycosyl compounds Encodes a protein with beta-glucosidase activity, mutants show increased sensitivity to freezing similar to glycosyl hydrolase family 1 protein / beta-glucosidase, putative (YLS1)	26.03	misc.gluco-, galacto- and mannosidases	1.4408	0.5862	0	0	435.419	175.126	0	0			1.007	0.3049	0	0	265.262	86.5623	0	0		0.211829
ATCG00770	chloroplast 30S ribosomal protein S8 Identical to Chloroplast 30S ribosomal protein S8 (rps8) [Arabidopsis Thaliana] (GB:P56801); similar to ribosomal protein S8 [Eucalyptus globulus subsp. globulus] (GB:YP_636334.1); contains InterPro domain Ribosomal p	29.2.1.1	protein.synthesis.mito/plastid ribosomal protein.plastid	14.2771	8.7082	27.7737	39.1723	4314.63	2601.56	6155.2	10924.3			18.7492	20.1473	23.7762	42.2268	4938.89	5719.89	5899.93	11952.1		0.212631
AT3G56910	PSRP5 (PLASTID-SPECIFIC 50S RIBOSOMAL PROTEIN 5) Identical to Plastid-specific 50S ribosomal protein 5, chloroplast precursor (PSRP- 5) (PSRP5) [Arabidopsis Thaliana] (GB:Q9LER7;GB:Q94B31); similar to Os01g0278900 [Oryza sativa (japonica cultivar-group)]	29.2.1.1	protein.synthesis.mito/plastid ribosomal protein.plastid	6.3434	2.615	0	0	1917.01	781.227	0	0			9.8039	3.9452	0	0	2582.53	1120.06	0	0		0.213652
AT1G03130	PSAD-2 (photosystem I subunit D-2) Encodes a protein predicted by sequence similarity with spinach PsaD to be photosystem I reaction center subunit II (PsaD2) Identical to Photosystem I reaction center subunit II-2, chloroplast precursor (Photosystem I 20	1.1.2.2	PS.lightreaction.photosystem I.PSI polypeptide subunits	73.4183	58.9478	2.1863	13.7526	22187.5	17610.6	484.528	3835.32			84.07	58.3818	2.0249	5.6914	22145.6	16574.8	502.468	1610.93		0.216808
ATCG00660	encodes a chloroplast ribosomal protein L20, a constituent of the large subunit of the ribosomal complex Identical to Chloroplast 50S ribosomal protein L20 (rpl20) [Arabidopsis Thaliana] (GB:P56794); similar to ribosomal protein L20 family protein [Arabi	29.2.1.1	protein.synthesis.mito/plastid ribosomal protein.plastid	7.1364	10.5546	0	0	2156.66	3153.17	0	0			10.3466	15.3219	0	0	2725.49	4349.95	0	0		0.219522
AT3G22110	PAC1 (20S proteasome alpha subunit C1); peptidase Encodes the alpha-3 subunit of 20s proteasome. Identical to Proteasome subunit alpha type 4 (EC 3.4.25.1) (Proteasome subunit alpha type 3) (20S proteasome alpha subunit C-1) (Proteasome 27 kDa subunit) (P	29.5.11.20	protein.degradation.ubiquitin.proteasom	0.588	0	0	0.9829	177.697	0	0	274.111			0.4118	0	0	0.4355	108.476	0	0	123.266		0.222614
AT3G60820	PBF1 (20S proteasome beta subunit F1); peptidase Encodes 20S proteasome beta subunit PBF1 (PBF1). Identical to Proteasome subunit beta type 1 (EC 3.4.25.1) (Proteasome subunit beta type 6) (20S proteasome beta subunit F-1) (TAS-G39.20) (TAS- F22/FAFP98) (	29.5.11.20	protein.degradation.ubiquitin.proteasom	0.7219	0	0	1.3064	218.163	0	0	364.328			0.2473	0	0.0885	0.4735	65.1434	0	21.9608	134.022		0.233725
AT3G55800	SBPASE (sedoheptulose-bisphosphatase); phosphoric ester hydrolase Encodes the chloroplast enzyme sedoheptulose-1,7-bisphosphatase (SBPase), involved in the carbon reduction of the Calvin cycle. Increase in SBPase activity in transgenic lines accumulate up	1.3.09	PS.calvin cyle.seduheptulose bisphosphatase	0.973	0	1.1184	0	294.047	0	247.86	0			0	0.1376	0	0	0	39.0652	0	0		0.234673
ATCG00710	Encodes a 8 kD phosphoprotein that is a component of the photosystem II oxygen evolving core. Its exact molecular function has not been determined but it may play a role in mediating electron transfer between the secondary quinone acceptors, QA and QB, a	1.1.1.2	PS.lightreaction.photosystem II.PSII polypeptide subunits	58.9764	37.0466	11.3785	1.8329	17823	11067.6	2521.7	511.158			69.096	38.1733	15.0577	3.185	18201.2	10837.5	3736.49	901.5		0.235975
ATCG01240	30S chloroplast ribosomal protein S7 Identical to Chloroplast 30S ribosomal protein S7 (rps7-B) [Arabidopsis Thaliana] (GB:P61841;GB:P56800;GB:Q9XQ95); similar to ribosomal protein S7 [Eucalyptus globulus subsp. globulus] (GB:YP_636344.1); contains Inter	29.2.2	protein.synthesis.misc ribososomal protein	23.8974	12.6668	34.1565	52.1314	7221.94	3784.18	7569.76	14538.4			34.823	21.8218	28.0969	52.6236	9173.02	6195.29	6972.09	14894.9		0.236804
AT4G28210	EMB1923 (EMBRYO DEFECTIVE 1923)	35.2	not assigned.unknown	0.1182	0	0.0863	0.3056	35.7208	0	19.1258	85.2255			0.9453	0	0.6738	0.2149	249.01	0	167.2	60.8265		0.23892
AT5G38410	ribulose bisphosphate carboxylase small chain 3B / RuBisCO small subunit 3B (RBCS-3B) (ATS3B) Identical to Ribulose bisphosphate carboxylase small chain 3B, chloroplast precursor (EC 4.1.1.39) (RuBisCO small subunit 3B) (RBCS-3B) [Arabidopsis Thaliana] (	1.3.02	PS.calvin cyle.rubisco small subunit	0	14.0724	0	2.7775	0	4204.1	0	774.587			0	7.7455	0.0404	0	0	2198.98	10.025	0		0.240661
AT4G27585	band 7 family protein similar to band 7 family protein [Arabidopsis thaliana] (TAIR:AT5G54100.1); similar to stomatin-like protein [Zea mays] (GB:AAF68388.1); similar to Os08g0158500 [Oryza sativa (japonica cultivar-group)] (GB:NP_001061036.1); contains	35.1	not assigned.no ontology	0.2617	0.1736	0	0	79.0873	51.8627	0	0			0.7748	1.3647	0	0	204.097	387.444	0	0		0.241789
AT2G21870	Identical to Probable ATP synthase 24 kDa subunit, mitochondrial precursor (EC 3.6.3.14) [Arabidopsis Thaliana] (GB:Q9SJ12;GB:Q8LBN3); similar to hypothetical protein MtrDRAFT_AC155898g5v1 [Medicago truncatula] (GB:ABE87707.1)	9.09	mitochondrial electron transport / ATP synthesis.F1-ATPase	0.6431	0	0	1.6762	194.349	0	0	467.458			0	0.1201	0	0.9735	0	34.0968	0	275.545		0.245089
ATCG00270	PSII D2 protein Identical to Photosystem II D2 protein (Photosystem Q(A) protein) (PSII D2 protein) (psbD) [Arabidopsis Thaliana] (GB:P56761); similar to photosystem II protein D2 [Spinacia oleracea] (GB:NP_054928.1); similar to photosystem II protein D2	1.1.1.2	PS.lightreaction.photosystem II.PSII polypeptide subunits	93.4197	88.5077	169.003	107.54	28232	26441.5	37454.3	29990.6			126.053	83.9744	160.714	137.908	33204.8	23840.7	39880.4	39034.3		0.250708
AT4G00380	XH/XS domain-containing protein / XS zinc finger domain-containing protein similar to XH/XS domain-containing protein / XS zinc finger domain-containing protein [Arabidopsis thaliana] (TAIR:AT1G80790.1); similar to XH/XS domain-containing protein / XS zi	27.3.99	RNA.regulation of transcription.unclassified	0	0	2.7359	6.5028	0	0	606.33	1813.5			0	0	0	0	0	0	0	0		0.251932
AT5G64580	AAA-type ATPase family protein similar to VAR1 (VARIEGATED 1), ATP-dependent peptidase/ ATPase/ metallopeptidase [Arabidopsis thaliana] (TAIR:AT5G42270.1); similar to cell division protein [Cyanidium caldarium] (GB:NP_045094.1); contains InterPro domain	29.5.09	protein.degradation.AAA type	0.5181	0.2857	0.1987	0	156.573	85.3524	44.0359	0			0.6833	0.4249	0.9847	0	179.994	120.631	244.348	0		0.252132
AT3G61470	LHCA2 (Photosystem I light harvesting complex gene 2); chlorophyll binding Encodes a component of the light harvesting antenna complex of photosystem I. similar to LHCA6 (Photosystem I light harvesting complex gene 6), chlorophyll binding [Arabidopsis tha	1.1.2.01	PS.lightreaction.photosystem I.LHC-I	16.4403	34.3256	74.0911	71.7514	4968.36	10254.7	16420.1	20010			19.6022	26.3691	66.6673	47.2776	5163.58	7486.29	16543.1	13381.7		0.253064
ATCG00280	chloroplast gene encoding a CP43 subunit of the photosystem II reaction center. promoter contains a blue-light responsive element. Identical to Photosystem II 44 kDa reaction center protein precursor (P6 protein) (CP43) (psbC) [Arabidopsis Thaliana] (GB	1.1.1.2	PS.lightreaction.photosystem II.PSII polypeptide subunits	91.1926	97.4177	152.865	100.831	27559	29103.4	33877.9	28119.7			114.881	92.1303	160.823	121.376	30261.7	26156.1	39907.4	34354.9		0.255374
AT1G44575	NPQ4 (NONPHOTOCHEMICAL QUENCHING) Encoding PSII-S (CP22), a ubiquitous pigment-binding protein associated with photosystem II (PSII) of higher plants. Involved in nonphotochemical quenching rather than in photosynthesis. Mutant has a normal violaxanthin c	1.1.1.2	PS.lightreaction.photosystem II.PSII polypeptide subunits	3.6148	3.9645	0	0.2876	1092.41	1184.39	0	80.2057			3.5765	2.7208	0	0.3266	942.116	772.445	0	92.4427		0.257719
AT1G21640	NADK2 (NAD kinase 2); NAD+ kinase/ calmodulin binding Encodes a protein with NAD kinase activity. The protein was also shown to bind calmodulin. Identical to NAD kinase 2, chloroplast precursor (EC 2.7.1.23) (AtNADK-2) (NADK2) [Arabidopsis Thaliana] (GB:Q	35.1	not assigned.no ontology	0.2	0.3496	0.1016	0	60.4412	104.442	22.5166	0			0.7574	0.7137	0	0	199.513	202.622	0	0		0.259346
AT2G46820	TMP14 (THYLAKOID MEMBRANE PHOSPHOPROTEIN OF 14 KDA) Encodes the P subunit of Photosystem I. About 25% of the TMP14 pool appeared to be phosphorylated, and this ratio is not affected by light. Contains seven phosphorylation sites on threonine residue and c	1.1.2.2	PS.lightreaction.photosystem I.PSI polypeptide subunits	14.1767	11.4631	0	0	4284.29	3424.58	0	0			8.6837	10.1211	0	0	2287.45	2873.42	0	0		0.269576
AT2G38040	CAC3 (acetyl co-enzyme A carboxylase carboxyltransferase alpha subunit); acetyl-CoA carboxylase encodes the carboxyltransferase alpha subunit of acetyl-CoA carboxylase, involved in de novo fatty acid biosynthesis similar to unknown protein [Arabidopsis th	16.99	secondary metabolism.unspecified	11.3276	17.4156	8.4359	2.0174	3423.27	5202.88	1869.56	562.611			13.9719	16.0024	4.1139	1.5795	3680.46	4543.14	1020.84	447.07		0.269648
AT2G43950	OEP37; ion channel Constitutes a peptide sensitive ion channel in chloroplast outer membranes. Accumulates in germinating seeds and developing embryos. similar to outer envelope protein [Pisum sativum] (GB:CAB50915.1)	35.2	not assigned.unknown	0	0.0589	0.1874	0.0781	0	17.5963	41.5316	21.7805			0.0472	0.2813	0.8196	0	12.4334	79.8621	203.379	0		0.271736
AT3G04260	PTAC3 (PLASTID TRANSCRIPTIONALLY ACTIVE3); DNA binding similar to pentatricopeptide (PPR) repeat-containing protein [Arabidopsis thaliana] (TAIR:AT2G31400.1); similar to putative chloroplast RNA processing protein [Oryza sativa (japonica cultivar-group)]	28.1	DNA.synthesis/chromatin structure	2.637	3.7295	3.3333	4.5041	796.917	1114.18	738.726	1256.1			3.8457	4.2603	4.3276	4.0009	1013.03	1209.52	1073.87	1132.44		0.274091
ATCG01100	NADH dehydrogenase ND1 Identical to NAD(P)H-quinone oxidoreductase subunit 1, chloroplast (EC 1.6.5.-) (NAD(P)H dehydrogenase subunit 1) (NDH subunit 1) (NADH-plastoquinone oxidoreductase subunit 1) (ndhA) [Arabidopsis Thaliana] (GB:Q37165); similar to N	1.1.40	PS.lightreaction.cyclic electron flow-chlororespiration	2.0994	1.3707	0	0	634.451	409.494	0	0			0.5165	0.987	0	0	136.056	280.213	0	0		0.275099
AT1G64770	similar to unknown protein [Arabidopsis thaliana] (TAIR:AT1G55370.2); similar to Os03g0158300 [Oryza sativa (japonica cultivar-group)] (GB:NP_001049021.1); similar to Hypothetical protein [Oryza sativa (japonica cultivar-group)] (GB:AAN06836.1); contain	35.2	not assigned.unknown	0.2197	0.5138	1.7381	0	66.3947	153.497	385.198	0			0.4176	0.3972	2.9755	0.3218	110.004	112.767	738.354	91.0841		0.279747
AT3G63160	similar to outer envelope membrane protein, putative [Arabidopsis thaliana] (TAIR:AT3G52420.1); similar to chloroplast outer envelope membrane protein [Erysimum cheiri] (GB:AAK52964.1)	35.2	not assigned.unknown	16.6551	10.2689	0	6.8347	5033.27	3067.82	0	1906.06			14.4345	12.0991	0	0	3802.31	3434.98	0	0		0.28218
AT4G13940	HOG1 (HOMOLOGY-DEPENDENT GENE SILENCING 1); adenosylhomocysteinase Encodes a S-adenosyl-L-homocysteine hydrolase required for DNA methylation-dependent gene silencing. Identical to Adenosylhomocysteinase 1 (EC 3.3.1.1) (S-adenosyl-L-homocysteine hydrolase	13.2.3.4	amino acid metabolism.degradation.aspartate family.methionine	0	0.3065	0.6288	0.681	0	91.5663	139.355	189.917			0	0.1545	0.5648	0.6271	0	43.8631	140.152	177.498		0.283053
AT4G20360	AtRABE1b/AtRab8D (Arabidopsis Rab GTPase homolog E1b); translation elongation factor Identical to Elongation factor Tu, chloroplast precursor (EF-Tu) (TUFA) [Arabidopsis Thaliana] (GB:P17745); similar to elongation factor Tu, putative / EF-Tu, putative [	29.2.4	protein.synthesis.elongation	2.5646	8.7595	3.3661	1.2541	775.038	2616.89	745.995	349.743			4.6308	13.7211	2.0438	1.8588	1219.84	3895.47	507.158	526.125		0.285557
AT3G52730	ubiquinol-cytochrome C reductase UQCRX/QCR9-like family protein similar to Ubiquinol-cytochrome C reductase, UQCRXQCR9 like [Medicago truncatula] (GB:ABE77853.1); contains InterPro domain Ubiquinol-cytochrome C reductase, UQCRXQCR9 like; (InterPro:IPR008	9.05	mitochondrial electron transport / ATP synthesis.cytochrome c reductase	0	0.7951	0	0	0	237.535	0	0			0.3136	2.1575	0	0	82.6081	612.522	0	0		0.288982
ATCG00190	Chloroplast DNA-dependent RNA polymerase B subunit. The transcription of this gene is regulated by a nuclear encoded RNA polymerase. This gene has been transferred to mitochondrial genome during crucifer evolution. Identical to DNA-directed RNA polymeras	27.2	RNA.transcription	2.7671	3.5925	2.7785	5.144	836.235	1073.25	615.771	1434.56			4.3293	4.2228	4.3016	4.4156	1140.42	1198.87	1067.42	1249.82		0.293081
AT5G63420	EMB2746 (EMBRYO DEFECTIVE 2746); catalytic similar to DNA-binding protein-related [Arabidopsis thaliana] (TAIR:AT2G38250.1); similar to Beta-lactamase-like; RNA-metabolising metallo-beta-lactamase [Medicago truncatula] (GB:ABE82019.1); similar to Beta-la	35.1	not assigned.no ontology	3.2576	5.9911	0.6925	0	984.467	1789.83	153.472	0			5.12	9.9126	0.1532	0.0665	1348.7	2814.22	38.0157	18.8225		0.294205
AT2G41220	GLU2 (Glutamate synthase) Encodes a gene whose sequence is similar to ferredoxin dependent glutamate synthase (Fd-GOGAT). Expression is most abundant in root. Identical to Ferredoxin-dependent glutamate synthase 2, chloroplast precursor (EC 1.4.7.1) (Fd-G	12.2.1.01	N-metabolism.ammonia metabolism.glutamate synthase.ferredoxin dependent	1.0226	5.4586	10.0262	17.4172	309.036	1630.75	2222.01	4857.3			0.8752	3.7333	9.8388	11.3173	230.544	1059.9	2441.44	3203.31		0.294705
AT4G17600	LIL3:1; transcription factor Encodes Lil3:1 (light-harvesting-like) protein. Belongs to the Lhc super-gene family encodes the light-harvesting chlorophyll a/b-binding (LHC) proteins that constitute the antenna system of the photosynthetic apparatus. A g	27.3.23	RNA.regulation of transcription.HSF,Heat-shock transcription factor family	0.1695	0	1.4757	1.0631	51.2239	0	327.044	296.477			0	0.3444	2.341	1.1451	0	97.7765	580.906	324.115		0.295397
AT5G42270	VAR1 (VARIEGATED 1); ATP-dependent peptidase/ ATPase/ metallopeptidase VAR1 contains a conserved motif for ATPase and a metalloprotease characteristic to FtsH proteins, and is targeted into chloroplasts. A VAR1-fusion protein synthesized in vitro exhibite	29.5.07	protein.degradation.metalloprotease	12.5292	15.4379	0.7209	0.2524	3786.4	4612.05	159.766	70.3891			12.0224	16.2446	0.3402	0.11	3166.92	4611.9	84.4188	31.135		0.297958
AT1G06430	FTSH8 (FtsH protease 8); ATP-dependent peptidase/ ATPase/ metallopeptidase/ zinc ion binding encodes a FtsH protease that is localized to the chloroplast similar to VAR2 (VARIEGATED 2), ATP-dependent peptidase/ ATPase/ metallopeptidase/ zinc ion binding [	29.5.07	protein.degradation.metalloprotease	8.175	9.6061	0.0855	0	2470.53	2869.81	18.9485	0			5.4729	8.8617	0.3538	0.1278	1441.66	2515.87	87.7935	36.1732		0.29942
AT1G61520	LHCA3 (Photosystem I light harvesting complex gene 3); chlorophyll binding PSI type III chlorophyll a/b-binding protein (Lhca3*1) similar to LHCA2 (Photosystem I light harvesting complex gene 2), chlorophyll binding [Arabidopsis thaliana] (TAIR:AT3G61470.	1.1.2.01	PS.lightreaction.photosystem I.LHC-I	3.1528	0	38.6257	30.2814	952.795	0	8560.22	8444.86			8.674	0	19.2374	8.8348	2284.89	0	4773.65	2500.65		0.299657
AT3G26650	GAPA (GLYCERALDEHYDE 3-PHOSPHATE DEHYDROGENASE A SUBUNIT); glyceraldehyde-3-phosphate dehydrogenase Encodes one of the two subunits forming the photosynthetic glyceraldehyde-3-phosphate dehydrogenase (GAPDH) and as such a constituent of the supramolecular	1.3.04	PS.calvin cyle.GAP	10.3338	27.9466	20.8888	14.004	3122.94	8349	4629.37	3905.43			11.0695	31.8984	6.1493	8.4385	2915.91	9056.08	1525.91	2388.48		0.301919
AT4G10340	LHCB5 (LIGHT HARVESTING COMPLEX OF PHOTOSYSTEM II 5); chlorophyll binding photosystem II encoding the light-harvesting chlorophyll a/b binding protein CP26 of the antenna system of the photosynthetic apparatus Identical to Chlorophyll a-b binding protein	1.1.1.01	PS.lightreaction.photosystem II.LHC-II	63.2125	67.4024	115.352	76.0253	19103.2	20136.3	25564.3	21201.9			75.7041	64.8466	116.854	88.766	19941.9	18410.2	28996.7	25124.8		0.303032
AT3G14420	(S)-2-hydroxy-acid oxidase, peroxisomal, putative / glycolate oxidase, putative / short chain alpha-hydroxy acid oxidase, putative Identical to Probable peroxisomal (S)-2-hydroxy-acid oxidase 2 (EC 1.1.3.15) (Glycolate oxidase 2) (GOX 2) (Short chain alp	1.2.02	PS.photorespiration.glycolate oxydase	0.174	0.2772	0.809	0.2819	52.5839	82.813	179.291	78.6161			0	0.5154	0	0	0	146.324	0	0		0.303934
AT3G27850	RPL12-C (RIBOSOMAL PROTEIN L12-C); structural constituent of ribosome 50S ribosomal protein L12-C Identical to 50S ribosomal protein L12-3, chloroplast precursor (CL12-C) (RPL12C) [Arabidopsis Thaliana] (GB:P36212;GB:Q9LK92); similar to RPL12-A (RIBOSOMAL	29.2.1.99	protein.synthesis.mito/plastid ribosomal protein.unknown	0.2718	8.0127	1.2002	0	82.1396	2393.78	265.988	0			0.471	4.2135	0	0	124.07	1196.23	0	0		0.306261
AT5G01530	chlorophyll A-B binding protein CP29 (LHCB4) Identical to Chlorophyll a-b binding protein CP29.1, chloroplast precursor (LHCII protein 4.1) (LHCB4.1) (LHCB4.1) [Arabidopsis Thaliana] (GB:Q07473;GB:Q8RWN1;GB:Q94AD5;GB:Q94K17); similar to LHCB4.2 (LIGHT HA	1.1.1.01	PS.lightreaction.photosystem II.LHC-II	75.5676	88.8551	145.761	94.6414	22837	26545.3	32303.5	26393.5			99.7691	85.189	139.824	104.689	26281	24185.5	34696.7	29631.8		0.306456
AT2G39470	photosystem II reaction center PsbP family protein similar to photosystem II reaction center PsbP family protein [Arabidopsis thaliana] (TAIR:AT3G55330.1); similar to kinase binding protein [Oryza sativa (japonica cultivar-group)] (GB:BAF30961.1); contai	1.1.1.2	PS.lightreaction.photosystem II.PSII polypeptide subunits	1.2667	3.5413	0	0	382.804	1057.96	0	0			3.54	3.8293	0.242	0	932.502	1087.15	60.051	0		0.308498
AT5G46290	KAS I (3-KETOACYL-ACYL CARRIER PROTEIN SYNTHASE I); fatty-acid synthase 3-ketoacyl-acyl carrier protein synthase I (KAS I) mRNA, Identical to 3-oxoacyl-[acyl-carrier-protein] synthase I, chloroplast precursor (EC 2.3.1.41) (Beta-ketoacyl-ACP synthase I) (	11.1.03	lipid metabolism.FA synthesis and FA elongation.ketoacyl ACP synthase	0	0	1.3724	0.7262	0	0	304.151	202.522			0.0582	0.2241	0	0	15.331	63.6228	0	0		0.309373
ATCG01120	encodes a chloroplast ribosomal protein S15, a constituent of the small subunit of the ribosomal complex Identical to Chloroplast 30S ribosomal protein S15 (rps15) [Arabidopsis Thaliana] (GB:P56805); similar to ribosomal protein S15 [Eucalyptus globulus	29.2.1.1	protein.synthesis.mito/plastid ribosomal protein.plastid	3.5691	3.6735	11.2421	18.2955	1078.6	1097.45	2491.47	5102.24			7.1734	6.6304	7.9641	19.5243	1889.61	1882.4	1976.25	5526.27		0.311736
AT2G25140	CLPB-M/CLPB4/HSP98.7 (HEAT SHOCK PROTEIN 98.7); ATP binding / ATPase Encodes ClpB4, which belongs to the Casein lytic proteinase/heat shock protein 100 (Clp/Hsp100) family. Targeted to the mitochondrion, also referred to as ClpB-m. Transcripts of ClpB4	20.2.1	stress.abiotic.heat	1.4949	0.2799	0	0	451.768	83.6196	0	0			0.9338	0.1798	0	0	245.98	51.0459	0	0		0.31362
AT1G20620	CAT3 (CATALASE 3); catalase Catalase, catalyzes the breakdown of hydrogen peroxide (H2O2) into water and oxygen. Identical to Catalase-3 (EC 1.11.1.6) (CAT3) [Arabidopsis Thaliana] (GB:Q42547;GB:Q93VY9;GB:Q9LDS9); similar to CAT1 (CATALASE 1), catalase [A	21.6	redox.dismutases and catalases	15.8777	0	0	1.0886	4798.34	0	0	303.588			10.9195	0	0	0	2876.4	0	0	0		0.313759
AT5G58260	Encodes subunit NDH-N of NAD(P)H:plastoquinone dehydrogenase complex (Ndh complex) present in the thylakoid membrane of chloroplasts. This subunit is thought to be required for Ndh complex assembly. similar to Os01g0882500 [Oryza sativa (japonica cultiva	1.1.40	PS.lightreaction.cyclic electron flow-chlororespiration	1.0373	2.846	0.7772	0	313.478	850.238	172.243	0			1.1776	2.5062	0.6227	0	310.202	711.52	154.52	0		0.314798
ATCG01310	encodes a chloroplast ribosomal protein L2, a constituent of the large subunit of the ribosomal complex Identical to Chloroplast 50S ribosomal protein L2 (rpl2-B) [Arabidopsis Thaliana] (GB:P56791;GB:Q8HRX3); similar to Chloroplast 50S ribosomal protein	29.2.1.1	protein.synthesis.mito/plastid ribosomal protein.plastid	0.4524	8.485	0	0	136.718	2534.88	0	0			0.2137	7.0202	0	0	56.2925	1993.06	0	0		0.317833
AT1G55490	CPN60B (CHAPERONIN 60 BETA); ATP binding / protein binding / unfolded protein binding encodes the beta subunit of the chloroplast chaperonin 60, a homologue of bacterial GroEL. Mutants in this gene develops lesions on its leaves, expresses systemic acquir	1.3.013	PS.calvin cyle.rubisco interacting	1.4926	0.8988	0	0	451.073	268.515	0	0			2.1727	3.843	0	0	572.329	1091.04	0	0		0.318272
AT5G52440	HCF106 (High chlorophyll fluorescence 106) HCF106; nuclear gene for chloroplast. Thylakoid membrane delta pH translocation pathway component protein; related to Escherichia coli TatA and TatB similar to thylakoid assembly protein, putative [Arabidopsis th	29.3.3	protein.targeting.chloroplast	0.8221	2.0806	0	0	248.444	621.576	0	0			0.8565	1.6388	0	0	225.618	465.262	0	0		0.318877
AT5G50920	CLPC (HEAT SHOCK PROTEIN 93-V); ATP binding / ATPase Encodes a protein that is similar to ATP-dependent Clp protease ATP-binding subunit / ClpC. Involved in protein import into the chloroplast. May provide ATP source that drives the TIC (Translocon at the	29.5.05	protein.degradation.serine protease	0.1514	0.8659	0.5403	0	45.754	258.686	119.741	0			0.9386	1.7722	0.1742	0	247.245	503.134	43.2268	0		0.319103
AT5G35630	GS2 (GLUTAMINE SYNTHETASE 2); glutamate-ammonia ligase chloroplastic glutamine synthetase Identical to Glutamine synthetase, chloroplast/mitochondrial precursor (EC 6.3.1.2) (Glutamate--ammonia ligase) (GS2) (GLN2) [Arabidopsis Thaliana] (GB:Q43127); simi	12.2.02	N-metabolism.ammonia metabolism.glutamine synthase	0.6189	2.3155	0	0	187.035	691.752	0	0			0.3321	0	0	0	87.4813	0	0	0		0.319794
AT5G53860	EMB2737 (EMBRYO DEFECTIVE 2737)	35.2	not assigned.unknown	0.6864	0	0	0	207.434	0	0	0			0.8431	0.3599	0	0	222.088	102.177	0	0		0.320011
ATCG00790	chloroplast gene encoding a ribosomal protein L16, which is a constituent of 50S large ribosomal subunit Identical to Chloroplast 50S ribosomal protein L16 (rpl16) [Arabidopsis Thaliana] (GB:P56793); similar to structural constituent of ribosome [Arabido	29.2.1.1	protein.synthesis.mito/plastid ribosomal protein.plastid	10.5662	13.5217	1.3302	6.3742	3193.17	4039.58	294.799	1777.63			17.7477	16.8341	1.3747	5.0386	4675.07	4779.26	341.124	1426.15		0.320209
AT4G31300	PBA1 (20S proteasome beta subunit A 1); peptidase Encodes 20S proteasome subunit PBA1 (PBA1). Identical to Proteasome subunit beta type 6 precursor (EC 3.4.25.1) (Proteasome subunit beta type 1) (20S proteasome beta subunit A-1) (Proteasome component CD)	29.5.11.20	protein.degradation.ubiquitin.proteasom	0.2372	0	0	1.2117	71.6833	0	0	337.918			0.1757	0	0	0.5521	46.2826	0	0	156.269		0.321579
AT1G16880	uridylyltransferase-related similar to ACT domain-containing protein [Arabidopsis thaliana] (TAIR:AT5G04740.1); similar to unnamed protein product [Ostreococcus tauri] (GB:CAL58487.1); similar to Os08g0242700 [Oryza sativa (japonica cultivar-group)] (GB:	35.1	not assigned.no ontology	2.0926	2.1584	4.6771	6.3289	632.396	644.818	1036.54	1765			2.101	2.8795	3.1432	3.7862	553.442	817.501	779.968	1071.67		0.325338
AT4G01050	hydroxyproline-rich glycoprotein family protein hydroxyproline-rich glycoprotein family protein, contains a rhodanese homology domain. Identical to Putative protein At4g01050 [Arabidopsis Thaliana] (GB:Q9M158;GB:O04623;GB:Q93VZ2); similar to rhodanese-lik	35.1.41	not assigned.no ontology.hydroxyproline rich proteins	27.5825	19.7878	24.0533	10.7267	8335.6	5911.57	5330.69	2991.46			23.2256	16.7448	18.0443	14.2786	6118.05	4753.91	4477.59	4041.49		0.32753
AT1G73990	SPPA (signal peptide peptidase); protease IV/ serine-type endopeptidase Encodes a putative protease SppA (SppA). similar to signal peptide peptidase SppA, 67K type [Solibacter usitatus Ellin6076] (GB:YP_829050.1); similar to Os02g0728100 [Oryza sativa (ja	29.5	protein.degradation	1.4708	3.7009	0.8207	0.7575	444.485	1105.64	181.883	211.251			2.1653	2.4774	0.3567	0.2676	570.38	703.343	88.5131	75.743		0.328036
AT1G12900	GAPA-2; glyceraldehyde-3-phosphate dehydrogenase similar to GAPA (GLYCERALDEHYDE 3-PHOSPHATE DEHYDROGENASE A SUBUNIT), glyceraldehyde-3-phosphate dehydrogenase [Arabidopsis thaliana] (TAIR:AT3G26650.1); similar to glyceraldehyde-3-phosphate dehydrogenase	1.3.04	PS.calvin cyle.GAP	0	0.6728	5.2187	0.1732	0	200.998	1156.57	48.3019			0.2058	0	0.588	0.1995	54.2115	0	145.909	56.4676		0.329544
AT5G66570	PSBO-1 (OXYGEN-EVOLVING ENHANCER 33) Encodes a protein which is an extrinsic subunit of photosystem II and which has been proposed to play a central role in stabilization of the catalytic manganese cluster. In <i>Arabidopsis thaliana</i> the PsbO proteins	1.1.1.2	PS.lightreaction.photosystem II.PSII polypeptide subunits	32.7499	28.0282	67.0764	35.6548	9897.22	8373.38	14865.5	9943.39			40.4502	24.3653	79.2752	41.8713	10655.3	6917.4	19671.7	11851.5		0.332086
ATCG00380	Chloroplast encoded ribosomal protein S4 Identical to Chloroplast 30S ribosomal protein S4 (rps4) [Arabidopsis Thaliana] (GB:P56799); similar to Chloroplast 30S ribosomal protein S4 [Brassica oleracea] (GB:ABD64913.1); contains InterPro domain Ribosomal	29.2.1.1	protein.synthesis.mito/plastid ribosomal protein.plastid	4.5917	3.1028	11.2814	17.706	1387.64	926.956	2500.18	4937.84			6.5288	6.6364	8.1638	19.5072	1719.81	1884.1	2025.8	5521.43		0.332384
AT2G20360	catalytic/ coenzyme binding similar to putative NADH:ubiquinone oxidoreductase 39 kDa subunit precursor [Chlamydomonas reinhardtii] (GB:AAQ55458.1); similar to Os02g0816800 [Oryza sativa (japonica cultivar-group)] (GB:NP_001048516.1); contains InterPro d	9.1.2	mitochondrial electron transport / ATP synthesis.NADH-DH.localisation not clear	0.5467	0	0.5563	1.0444	165.216	0	123.287	291.262			0.3384	0.8977	1.4262	0.9602	89.1408	254.86	353.904	271.78		0.333675
AT4G38970	fructose-bisphosphate aldolase, putative similar to fructose-bisphosphate aldolase, putative [Arabidopsis thaliana] (TAIR:AT2G21330.1); similar to plastidic aldolase NPALDP1 [Nicotiana paniculata] (GB:BAA77604.1); similar to latex plastidic aldolase-like	1.3.06	PS.calvin cyle.aldolase	0	0	4.0456	0.345	0	0	896.586	96.2134			0	0	0.1778	0	0	0	44.1201	0		0.333727
AT3G53420	PIP2A (plasma membrane intrinsic protein 2;1); water channel a member of the plasma membrane intrinsic protein subfamily PIP2. localizes to the plasma membrane and exhibits water transport activity in Xenopus oocyte. expressed specifically in the vascular	34.19.1	transport.Major Intrinsic Proteins.PIP	0.4602	0	0	1.0862	139.075	0	0	302.919			0.0569	0.1089	0.1257	0.0698	14.9885	30.9171	31.1918	19.7566		0.334019
ATCG00350	Encodes psaA protein comprising the reaction center for photosystem I along with psaB protein; hydrophobic protein encoded by the chloroplast genome. Identical to Photosystem I P700 chlorophyll a apoprotein A1 (PsaA) (PSI-A) (psaA) [Arabidopsis Thaliana]	1.1.2.2	PS.lightreaction.photosystem I.PSI polypeptide subunits	95.5005	76.5278	85.7569	61.3402	28860.8	22862.5	19005.4	17106.5			105.997	73.938	77.7674	61.0585	27921.5	20991.3	19297.6	17282.3		0.334545
AT1G15820	LHCB6 (LIGHT HARVESTING COMPLEX PSII); chlorophyll binding Lhcb6 protein (Lhcb6), light harvesting complex of photosystem II. similar to LHCA6 (Photosystem I light harvesting complex gene 6), chlorophyll binding [Arabidopsis thaliana] (TAIR:AT1G19150.1);	1.1.1.01	PS.lightreaction.photosystem II.LHC-II	79.7162	91.7165	143.187	87.1092	24090.7	27400.1	31733	24293			103.212	85.8877	144.638	97.5186	27188	24383.8	35891.1	27602.2		0.335857
ATCG00065	chloroplast gene encoding ribosomal protein s12. The gene is located in three distinct loci on the chloroplast genome and is transpliced to make one transcript. Identical to Chloroplast 30S ribosomal protein S12 (rps12-B) [Arabidopsis Thaliana] (GB:P6212	29.2.1.1	protein.synthesis.mito/plastid ribosomal protein.plastid	0	0	1.7761	6.5332	0	0	393.619	1821.97			0	0	1.659	7.0404	0	0	411.672	1992.75		0.337053
AT1G47260	APFI; carbonate dehydratase Encodes mitochondrial gamma carbonic anhydrase. Component of the NADH dehydrogenase complex. similar to GAMMA CA1 (GAMMA CARBONIC ANHYDRASE 1), carbonate dehydratase [Arabidopsis thaliana] (TAIR:AT1G19580.1); similar to Os12g01	35.1	not assigned.no ontology	1.0722	0	0.9785	1.7121	324.025	0	216.855	477.469			0.754	1.5711	1.9293	1.6837	198.618	446.041	478.745	476.564		0.340665
AT1G78630	EMB1473 (EMBRYO DEFECTIVE 1473); structural constituent of ribosome Identical to 50S ribosomal protein L13, chloroplast precursor (CL13) (RPL13) [Arabidopsis Thaliana] (GB:Q9SYL9); similar to ribosomal protein L13 family protein [Arabidopsis thaliana] (T	29.2.2	protein.synthesis.misc ribososomal protein	8.6937	14.3724	0	0	2627.29	4293.73	0	0			16.2742	15.634	0	0	4286.93	4438.55	0	0		0.345821
AT3G26070	plastid-lipid associated protein PAP / fibrillin family protein similar to plastid-lipid associated protein PAP / fibrillin family protein [Arabidopsis thaliana] (TAIR:AT3G26080.1); similar to PAP fibrillin [Medicago truncatula] (GB:ABE82162.1); contains	31.1	cell.organisation	0	0.0558	0.3015	2.9522	0	16.6702	66.8184	823.308			0	0	0.054	0	0	0	13.3998	0		0.346095
AT1G12900	GAPA-2; glyceraldehyde-3-phosphate dehydrogenase similar to GAPA (GLYCERALDEHYDE 3-PHOSPHATE DEHYDROGENASE A SUBUNIT), glyceraldehyde-3-phosphate dehydrogenase [Arabidopsis thaliana] (TAIR:AT3G26650.1); similar to glyceraldehyde-3-phosphate dehydrogenase	1.3.04	PS.calvin cyle.GAP	1.7265	0.5874	1.0803	0.7975	521.759	175.485	239.416	222.406			1.8223	2.9956	0.9104	1.224	480.028	850.462	225.911	346.448		0.346658
AT5G04140	GLU1 (FERREDOXIN-DEPENDENT GLUTAMATE SYNTHASE 1) Encodes a gene whose sequence is similar to ferredoxin dependent glutamate synthase (Fd-GOGAT). Expression in leaves is induced by light and sucrose. Proposed to be involved in photorespiration and nitrogen	12.2.1.01	N-metabolism.ammonia metabolism.glutamate synthase.ferredoxin dependent	11.4475	16.4789	15.2134	20.8996	3459.5	4923.04	3371.59	5828.47			11.7009	19.4246	11.1897	14.0754	3082.23	5514.72	2776.66	3983.98		0.347783
AT3G08940	LHCB4.2 (LIGHT HARVESTING COMPLEX PSII); chlorophyll binding Lhcb4.2 protein (Lhcb4.2, protein involved in the light harvesting complex of phototystem II similar to chlorophyll A-B binding protein CP29 (LHCB4) [Arabidopsis thaliana] (TAIR:AT5G01530.1); si	1.1.1.01	PS.lightreaction.photosystem II.LHC-II	33.3322	35.8285	66.3396	20.6331	10073.2	10703.7	14702.2	5754.15			39.5934	30.0296	61.6584	12.9409	10429.6	8525.52	15300.2	3662.86		0.352998
ATCG00680	encodes for CP47, subunit of the photosystem II reaction center. Identical to Photosystem II P680 chlorophyll A apoprotein (CP-47 protein) (psbB) [Arabidopsis Thaliana] (GB:P56777); similar to photosystem II CP47 chlorophyll apoprotein [Coffea arabica] (	1.1.1.2	PS.lightreaction.photosystem II.PSII polypeptide subunits	91.0478	111.208	198.775	131.505	27515.2	33223.2	44052.6	36673.9			118.209	103.671	196.85	143.411	31138.4	29432.5	48847.3	40591.7		0.361982
AT3G23990	HSP60 (Heat shock protein 60); ATP binding / protein binding / unfolded protein binding mitochondrial chaperonin HSP. assist in rapid assembly of the oligomeric protein structures in the mitochondria. Identical to Chaperonin CPN60, mitochondrial precurso	29.6	protein.folding	6.0349	2.4395	2.4277	9.036	1823.78	728.796	538.027	2519.95			4.5781	8.9789	5.3395	9.6057	1205.96	2549.14	1324.97	2718.85		0.364359
AT3G23990	HSP60 (Heat shock protein 60); ATP binding / protein binding / unfolded protein binding mitochondrial chaperonin HSP. assist in rapid assembly of the oligomeric protein structures in the mitochondria. Identical to Chaperonin CPN60, mitochondrial precurso	20.2.1	stress.abiotic.heat	6.0349	2.4395	2.4277	9.036	1823.78	728.796	538.027	2519.95			4.5781	8.9789	5.3395	9.6057	1205.96	2549.14	1324.97	2718.85		0.364359
AT5G23890	similar to oxidoreductase/ transition metal ion binding [Arabidopsis thaliana] (TAIR:AT5G52410.2); similar to unknown protein [Oryza sativa (japonica cultivar-group)] (GB:AAP44759.1); similar to Os03g0862100 [Oryza sativa (japonica cultivar-group)] (GB:	35.1	not assigned.no ontology	0.8626	0.3887	0	0	260.683	116.123	0	0			1.0449	1.6147	0	0	275.246	458.419	0	0		0.368227
AT1G29920	CAB2 (Chlorophyll a/b-binding protein 2); chlorophyll binding Encodes lhcb1.1 a component of the LHCIIb light harvesting complex associated with photosystem II. Identical to Chlorophyll a-b binding protein 2, chloroplast precursor (LHCII type I CAB-2) (CA	1.1.1.01	PS.lightreaction.photosystem II.LHC-II	0.4743	1.0936	0	0	143.336	326.711	0	0			0.6937	4.738	0	0	182.733	1345.14	0	0		0.370237
AT1G03160	FZL (FZO-LIKE); GTP binding / GTPase/ thiamin-phosphate diphosphorylase A new plant-specific member of the dynamin superfamily; defines a new protein class within the dynamin superfamily of membrane remodeling GTPases that regulates organization of the th	30.5	signalling.G-proteins	0.0469	0	0.4653	0.3948	14.1735	0	103.12	110.102			0.1001	0	0.9504	0.3656	26.3682	0	235.837	103.481		0.371082
AT1G77490	TAPX; L-ascorbate peroxidase Encodes a chloroplastic thylakoid ascorbate peroxidase tAPX. Ascorbate peroxidases are enzymes that scavenge hydrogen peroxide in plant cells. Eight types of APX have been described for Arabidopsis: three cytosolic (APX1, AP	21.2.1	redox.ascorbate and glutathione.ascorbate	0.2459	1.0309	1.6189	0.4378	74.3125	307.98	358.78	122.093			0.5094	0.7698	1.0493	0.345	134.185	218.549	260.378	97.6507		0.374158
AT2G24090	ribosomal protein L35 family protein similar to 50S ribosomal protein L35, chloroplast precursor (CL35) (GB:P23326); contains InterPro domain Ribosomal protein L35; (InterPro:IPR001706)	29.2.1.1	protein.synthesis.mito/plastid ribosomal protein.plastid	3.8027	10.5279	0.384	3.1219	1149.2	3145.19	85.102	870.633			9.8772	11.6363	0.4314	2.6396	2601.84	3303.59	107.05	747.127		0.374972
AT4G00630	KEA2 (K+ efflux antiporter); potassium:hydrogen antiporter member of Putative potassium transporter family similar to KEA1 (K EFFLUX ANTIPORTER 1), potassium:hydrogen antiporter [Arabidopsis thaliana] (TAIR:AT1G01790.1); similar to H0124B04.17 [Oryza sati	34.15	transport.potassium	3.3823	9.6231	1.9575	0.2667	1022.15	2874.88	433.821	74.3771			3.2145	5.5352	0.7207	1.391	846.759	1571.46	178.838	393.716		0.376153
ATCG01090	Encodes subunit of the chloroplast NAD(P)H dehydrogenase complex Identical to NAD(P)H-quinone oxidoreductase subunit I, chloroplast (EC 1.6.5.-) (NAD(P)H dehydrogenase subunit I) (NDH subunit I) (NADH-plastoquinone oxidoreductase subunit I) (ndhI) [Arabi	1.1.40	PS.lightreaction.cyclic electron flow-chlororespiration	0.8837	0.8835	0.6196	0	267.06	263.944	137.316	0			1.0147	0.916	0	0	267.291	260.056	0	0		0.376611
AT1G42970	GAPB (GLYCERALDEHYDE-3-PHOSPHATE DEHYDROGENASE B SUBUNIT); glyceraldehyde-3-phosphate dehydrogenase Encodes chloroplast localized glyceraldehyde-3-phosphate dehydrogenase. Identical to Glyceraldehyde-3-phosphate dehydrogenase B, chloroplast precursor (EC	1.3.04	PS.calvin cyle.GAP	20.8536	36.961	22.6153	21.8549	6302.09	11042	5012	6094.88			23.4045	42.2073	10.0996	16.7093	6165.18	11982.8	2506.16	4729.49		0.380137
AT5G38420	ribulose bisphosphate carboxylase small chain 2B / RuBisCO small subunit 2B (RBCS-2B) (ATS2B) Identical to Ribulose bisphosphate carboxylase small chain 2B, chloroplast precursor (EC 4.1.1.39) (RuBisCO small subunit 2B) (RBCS-2B) [Arabidopsis Thaliana] (	1.3.02	PS.calvin cyle.rubisco small subunit	6.5989	6.5683	9.7965	4.2323	1994.23	1962.27	2171.1	1180.3			4.9695	3.3063	2.8781	7.6408	1309.06	938.671	714.185	2162.69		0.381426
AT5G22830	GMN10 (Arabidopsis thaliana Mg transporter 10) putative Mg(2+) transport protein similar to magnesium transporter CorA-like family protein (MRS2-7) [Arabidopsis thaliana] (TAIR:AT5G09690.2); similar to magnesium transporter CorA-like family protein, putat	34.14	transport.unspecified cations	0.4262	1.0338	0	0	128.8	308.846	0	0			0.3286	1.0855	0	0	86.5593	308.178	0	0		0.382372
AT4G02770	PSAD-1 (photosystem I subunit D-1) Encodes a protein predicted by sequence similarity with spinach PsaD to be photosystem I reaction center subunit II (PsaD1) Identical to Photosystem I reaction center subunit II-1, chloroplast precursor (Photosystem I 20	1.1.2.2	PS.lightreaction.photosystem I.PSI polypeptide subunits	0	3.2743	100.631	72.7194	0	978.191	22301.9	20279.9			0	2.6781	102.618	72.6171	0	760.323	25464.2	20553.9		0.384634
ATCG01070	NADH dehydrogenase ND4L Identical to NAD(P)H-quinone oxidoreductase chain 4L, chloroplast (EC 1.6.5.-) (NAD(P)H dehydrogenase, chain 4L) (NADH-plastoquinone oxidoreductase chain 4L) (ndhE) [Arabidopsis Thaliana] (GB:P26289); similar to NADH dehydrogenase	1.1.40	PS.lightreaction.cyclic electron flow-chlororespiration	0	0.8898	0	0	0	265.826	0	0			2.0977	0.9575	0	0	552.573	271.838	0	0		0.385048
AT3G18890	catalytic/ coenzyme binding similar to flavin reductase-related [Arabidopsis thaliana] (TAIR:AT2G34460.1); similar to Tic62 protein [Pisum sativum] (GB:CAC87810.2); contains InterPro domain NAD-dependent epimerase/dehydratase; (InterPro:IPR001509)	30.11	signalling.light	0.9508	1.9371	0	0	287.338	578.705	0	0			0.8393	1.6262	0.1667	0	221.087	461.684	41.3657	0		0.386252
AT3G18890	catalytic/ coenzyme binding similar to flavin reductase-related [Arabidopsis thaliana] (TAIR:AT2G34460.1); similar to Tic62 protein [Pisum sativum] (GB:CAC87810.2); contains InterPro domain NAD-dependent epimerase/dehydratase; (InterPro:IPR001509)	20.2.5	stress.abiotic.light	0.9508	1.9371	0	0	287.338	578.705	0	0			0.8393	1.6262	0.1667	0	221.087	461.684	41.3657	0		0.386252
AT2G37400	chloroplast lumen common family protein similar to chloroplast lumen common family protein [Arabidopsis thaliana] (TAIR:AT3G53560.1); similar to TPR repeat [Medicago truncatula] (GB:ABE81686.1); contains InterPro domain Tetratricopeptide region; (InterPr	35.1	not assigned.no ontology	0.4881	0.2837	0	0	147.507	84.7549	0	0			0.4269	0.3114	1.2611	0.1338	112.453	88.4076	312.935	37.8715		0.387142
ATMG00640	encodes a plant b subunit of mitochondrial ATP synthase based on structural similarity and the presence in the F(0) complex. similar to Uncharacterized mitochondrial 22 kDa protein AtMg00640 (ORF 25) (GB:Q04613); contains InterPro domain ATPase, F0 compl	9.09	mitochondrial electron transport / ATP synthesis.F1-ATPase	0	0	0	0.3538	0	0	0	98.6675			0	0	0	0.3143	0	0	0	88.9612		0.391002
AT3G51140	similar to CDF1 (CELL GROWTH DEFECT FACTOR 1), heat shock protein binding [Arabidopsis thaliana] (TAIR:AT5G23040.2); similar to Expressed protein, putative [Medicago truncatula] (GB:ABE85109.1); similar to Os03g0255200 [Oryza sativa (japonica cultivar-g	35.2	not assigned.unknown	0	2.1104	0	0	0	630.478	0	0			0	4.778	0	0	0	1356.49	0	0		0.391002
AT1G04640	LIP2 (LIPOYLTRANSFERASE 2) Lipoyltransferase, located in mitochondria but not found in chloroplasts Identical to Lipoate-protein ligase (EC 6.-.-.-) (Lipoate biosynthesis protein) (Lipoyl ligase) (LIP2) [Arabidopsis Thaliana] (GB:Q9SXP7;GB:O23021); simila	18	Co-factor and vitamine metabolism	0	2.8665	0	0	0	856.362	0	0			0	0	0	0	0	0	0	0		0.391002
AT1G06650	2-oxoglutarate-dependent dioxygenase, putative encodes a protein whose sequence is similar to 2-oxoglutarate-dependent dioxygenase similar to 2-oxoglutarate-dependent dioxygenase, putative [Arabidopsis thaliana] (TAIR:AT1G06640.1); similar to unknown [Pru	21.2	redox.ascorbate and glutathione	4.2234	0	0	0	1276.34	0	0	0			0	0	0	0	0	0	0	0		0.391002
AT1G06650	2-oxoglutarate-dependent dioxygenase, putative encodes a protein whose sequence is similar to 2-oxoglutarate-dependent dioxygenase similar to 2-oxoglutarate-dependent dioxygenase, putative [Arabidopsis thaliana] (TAIR:AT1G06640.1); similar to unknown [Pru	17.5.1	hormone metabolism.ethylene.synthesis-degradation	4.2234	0	0	0	1276.34	0	0	0			0	0	0	0	0	0	0	0		0.391002
AT1G06680	PSBP-1 (OXYGEN-EVOLVING ENHANCER PROTEIN 2); calcium ion binding Encodes a 23 kD extrinsic protein that is part of photosystem II and participates in the regulation of oxygen evolution. Identical to Oxygen-evolving enhancer protein 2-1, chloroplast precur	1.1.1.2	PS.lightreaction.photosystem II.PSII polypeptide subunits	0	0	2.8559	0	0	0	632.924	0			0	0	0	0	0	0	0	0		0.391002
AT1G07040	similar to unknown protein [Arabidopsis thaliana] (TAIR:AT1G27030.1); similar to unknown protein [Oryza sativa (japonica cultivar-group)] (GB:AAN05517.1); similar to Os10g0463800 [Oryza sativa (japonica cultivar-group)] (GB:NP_001064789.1)	35.2	not assigned.unknown	3.7992	0	0	0	1148.14	0	0	0			0	0	0	0	0	0	0	0		0.391002
AT1G09700	HYL1 (HYPONASTIC LEAVES 1) Encodes a nuclear dsRNA binding protein. Involved in mRNA cleavage. The mutant is characterized by shorter stature, delayed flowering, leaf hyponasty, reduced fertility, decreased rate of root growth, and an altered root gravitr	27.4	RNA.RNA binding	0	0	11.5743	0	0	0	2565.1	0			0	0	0	0	0	0	0	0		0.391002
AT1G10760	SEX1 (STARCH EXCESS 1) Encodes an &#945;-glucan, water dikinase required for starch degradation. Involved in cold-induced freezing tolerance. Mutations that eliminate the GWD protein or affect the dikinase domain of the enzyme dramatically reduce both th	2.2.2.03	major CHO metabolism.degradation.starch.glucan water dikinase	0	2.3527	0	0	0	702.865	0	0			0	0	0	0	0	0	0	0		0.391002
AT1G20340	DRT112 (DNA-damage-repair/toleration protein 112); copper ion binding / electron carrier recombination and DNA-damage resistance protein (DRT112) Identical to Plastocyanin major isoform, chloroplast precursor (DNA-damage- repair/toleration protein DRT112)	1.1.5.01	PS.lightreaction.other electron carrier (ox/red).plastocyanin	0	0	0.7636	0	0	0	169.229	0			0	0	0	0	0	0	0	0		0.391002
AT1G30170	similar to unknown protein [Arabidopsis thaliana] (TAIR:AT1G30160.2); contains InterPro domain Protein of unknown function DUF295; (InterPro:IPR005174)	35.2	not assigned.unknown	0	0	0	4.3956	0	0	0	1225.84			0	0	0	0	0	0	0	0		0.391002
AT1G32060	PRK (PHOSPHORIBULOKINASE); ATP binding / phosphoribulokinase/ protein binding Identical to Phosphoribulokinase, chloroplast precursor (EC 2.7.1.19) (Phosphopentokinase) (PRKase) (PRK) [Arabidopsis Thaliana] (GB:P25697); similar to uracil phosphoribosyltr	1.3.012	PS.calvin cyle.PRK	0	0	1.3656	0	0	0	302.644	0			0	0	0	0	0	0	0	0		0.391002
AT1G53390	ATPase, coupled to transmembrane movement of substances similar to ATNAP12 (Arabidopsis thaliana non-intrinsic ABC protein 12) [Arabidopsis thaliana] (TAIR:AT2G37010.1); similar to ABC transporter family protein [Arabidopsis thaliana] (TAIR:AT5G60740.1);	34.16	transport.ABC transporters and multidrug resistance systems	0	2.1016	0	0	0	627.849	0	0			0	0	0	0	0	0	0	0		0.391002
AT1G60950	FED A (FERREDOXIN 2); electron carrier/ iron ion binding encodes a ferredoxin gene Identical to Ferredoxin-1, chloroplast precursor (PETF1) [Arabidopsis Thaliana] (GB:P16972); similar to ATFD1 (FERREDOXIN 1), electron carrier/ iron ion binding [Arabidopsi	1.1.5.02	PS.lightreaction.other electron carrier (ox/red).ferredoxin	0	0	2.2224	0	0	0	492.528	0			0	0	0.1142	0	0	0	28.3381	0		0.391002
AT1G68560	ATXYL1/XYL1 (ALPHA-XYLOSIDASE 1); alpha-N-arabinofuranosidase/ hydrolase, hydrolyzing O-glycosyl compounds / xylan 1,4-beta-xylosidase Encodes a bifunctional alpha-l-arabinofuranosidase/beta-d-xylosidase that belongs to family 3 of glycoside hydrolases. I	26.03	misc.gluco-, galacto- and mannosidases	0	0	0	0	0	0	0	0			0	0	2.9801	0	0	0	739.495	0		0.391002
AT1G68560	ATXYL1/XYL1 (ALPHA-XYLOSIDASE 1); alpha-N-arabinofuranosidase/ hydrolase, hydrolyzing O-glycosyl compounds / xylan 1,4-beta-xylosidase Encodes a bifunctional alpha-l-arabinofuranosidase/beta-d-xylosidase that belongs to family 3 of glycoside hydrolases. I	2.2.2.1	major CHO metabolism.degradation.starch.starch cleavage	0	0	0	0	0	0	0	0			0	0	2.9801	0	0	0	739.495	0		0.391002
AT1G72320	APUM23 (ARABIDOPSIS PUMILIO 23); RNA binding similar to Os10g0390100 [Oryza sativa (japonica cultivar-group)] (GB:NP_001064503.1); similar to Predicted RNA-binding protein, contains Pumilio domains (ISS) [Ostreococcus tauri] (GB:CAL52476.1); contains Int	35.1.12	not assigned.no ontology.pumilio/Puf RNA-binding domain-containing protein	0	0	0	0	0	0	0	0			0	0	0.6216	0	0	0	154.247	0		0.391002
AT1G75920	family II extracellular lipase 5 (EXL5) similar to EXL4 (extracellular lipase 4), acyltransferase/ carboxylic ester hydrolase/ lipase [Arabidopsis thaliana] (TAIR:AT1G75910.1); similar to Lipolytic enzyme, G-D-S-L [Medicago truncatula] (GB:ABE88162.1); c	33.99	development.unspecified	2.1737	0	0	0	656.905	0	0	0			0	0	0	0	0	0	0	0		0.391002
AT1G79520	cation efflux family protein similar to cation efflux family protein [Arabidopsis thaliana] (TAIR:AT1G16310.1); similar to cation diffusion facilitator 9 [Stylosanthes hamata] (GB:AAO38708.1); contains InterPro domain Cation efflux protein; (InterPro:IPR	34.12	transport.metal	0	0	0	0	0	0	0	0			2.2824	0	0	0	601.226	0	0	0		0.391002
AT1G79550	PGK (PHOSPHOGLYCERATE KINASE) Encodes cytosolic phosphoglycerate kinase (PGK). similar to PGK1 (PHOSPHOGLYCERATE KINASE 1), phosphoglycerate kinase [Arabidopsis thaliana] (TAIR:AT3G12780.1); similar to phosphoglycerate kinase, putative [Arabidopsis thalia	4.01	glycolysis.phosphoglycerate kinase	0	0	0	2.28	0	0	0	635.845			0	0	0	0	0	0	0	0		0.391002
AT1G80590	WRKY66 (WRKY DNA-binding protein 66); transcription factor member of WRKY Transcription Factor; Group III Identical to Probable WRKY transcription factor 66 (WRKY DNA-binding protein 66) (WRKY66) [Arabidopsis Thaliana] (GB:Q9M8M6); similar to WRKY63 (WRKY	27.3.32	RNA.regulation of transcription.WRKY domain transcription factor family	0	0	0	0	0	0	0	0			0	0	0	6.0939	0	0	0	1724.85		0.391002
AT2G20580	AtRPN1a/RPN1A (26S proteasome regulatory subunit S2 1A); binding encoding the RPN subunits of the 26S proteasome similar to AtRPN1b/RPN1B (26S proteasome regulatory subunit S2 1B), binding [Arabidopsis thaliana] (TAIR:AT4G28470.1); similar to putative 26S	29.5.11.20	protein.degradation.ubiquitin.proteasom	1.6231	0	0	0	490.511	0	0	0			0.4846	0	0	0	127.653	0	0	0		0.391002
AT2G21170	TIM (TRIOSEPHOSPHATE ISOMERASE); triose-phosphate isomerase Encodes a nuclear triosephosphate isomerase. Identical to Triosephosphate isomerase, chloroplast precursor (EC 5.3.1.1) (TIM) (Triose-phosphate isomerase) (TIM) [Arabidopsis Thaliana] (GB:Q9SKP6)	1.3.05	PS.calvin cycle.TPI	0	0	2.6654	0	0	0	590.706	0			0	0	0.2618	0	0	0	64.9642	0		0.391002
AT2G26880	MADS-box family protein similar to MADS-box family protein [Arabidopsis thaliana] (TAIR:AT2G40210.1); contains domain UNCHARACTERIZED (PTHR11945:SF1); contains domain MADS BOX PROTEIN (PTHR11945)	27.3.24	RNA.regulation of transcription.MADS box transcription factor family	0	0	0	0	0	0	0	0			0	4.9077	0	0	0	1393.31	0	0		0.391002
AT2G28190	CSD2 (COPPER/ZINC SUPEROXIDE DISMUTASE 2); copper, zinc superoxide dismutase Encodes a chloroplastic copper/zinc superoxide dismutase CSD2 that can detoxify superoxide radicals. Identical to Superoxide dismutase [Cu-Zn], chloroplast precursor (EC 1.15.1.1	21.6	redox.dismutases and catalases	0	0	1.1924	0	0	0	264.26	0			0	0	0	0	0	0	0	0		0.391002
AT2G39730	RCA (RUBISCO ACTIVASE) Rubisco activase, a nuclear-encoded chloroplast protein that consists of two isoforms arising from alternative splicing in most plants. Required for the light activation of rubisco. Identical to Ribulose bisphosphate carboxylase/oxy	1.3.013	PS.calvin cyle.rubisco interacting	0	0	10.9859	0	0	0	2434.69	0			0	0	0	0	0	0	0	0		0.391002
AT2G40030	NRPD1b (nuclear RNA polymerase D 1b); DNA binding / DNA-directed RNA polymerase Encodes one of two alternative largest subunits of a putative plant-specific RNA polymerase IV (aka RNA polymerase D). Required for normal RNA-directed DNA methylation at non	27.2	RNA.transcription	0	0	0	0	0	0	0	0			0	0	5.0111	0	0	0	1243.48	0		0.391002
AT3G06690	acyl-CoA oxidase family similar to ACX3 (ACYL-COA OXIDASE 3), acyl-CoA oxidase [Arabidopsis thaliana] (TAIR:AT1G06290.1); similar to putative acyl-CoA dehydrogenase [Myxococcus xanthus DK 1622] (GB:YP_634556.1); similar to Os06g0354500 [Oryza sativa (jap	11.9.4.02	lipid metabolism.lipid degradation.beta-oxidation.acyl CoA DH	0	0	0	0	0	0	0	0			0	0	3.2894	0	0	0	816.247	0		0.391002
AT3G10180	kinesin motor protein-related similar to ZCF125, microtubule motor [Arabidopsis thaliana] (TAIR:AT1G59540.1); similar to CENPE variant protein [Homo sapiens] (GB:BAE06078.1); contains InterPro domain Kinesin, motor region; (InterPro:IPR001752); contains	31.1	cell.organisation	0	0	0	0	0	0	0	0			2.9743	0	0	0	783.486	0	0	0		0.391002
AT3G19480	D-3-phosphoglycerate dehydrogenase, putative / 3-PGDH, putative similar to PGDH (3-PHOSPHOGLYCERATE DEHYDROGENASE), phosphoglycerate dehydrogenase [Arabidopsis thaliana] (TAIR:AT1G17745.1); similar to EDA9 (embryo sac development arrest 9), NAD binding /	13.1.5.1.01	amino acid metabolism.synthesis.serine-glycine-cysteine group.serine.phosphoglycerate dehydrogenase	0	0	0	2.6666	0	0	0	743.66			0	0	0	0	0	0	0	0		0.391002
AT3G26780	catalytic similar to phosphoglycerate/bisphosphoglycerate mutase family protein [Arabidopsis thaliana] (TAIR:AT1G12850.1); similar to phosphoglycerate/bisphosphoglycerate mutase family protein [Overexpression vector pFC12850OE] (GB:ABK41845.1); contains	35.1	not assigned.no ontology	6.7846	0	0	0	2050.35	0	0	0			0	0	0	0	0	0	0	0		0.391002
AT3G46430	similar to unknown protein [Arabidopsis thaliana] (TAIR:AT5G59613.1); similar to mitochondrial ATP synthase 6 KD subunit [Oryza sativa (japonica cultivar-group)] (GB:BAB21526.1)	9.09	mitochondrial electron transport / ATP synthesis.F1-ATPase	0	0	0	1.01	0	0	0	281.668			0	0	0	0	0	0	0	0		0.391002
AT3G51300	ARAC11/AtROP1/ROP1/ROP1AT (rho-related protein from plants 1); GTP binding / GTPase/ protein binding Pollen-specific Rop GTPase, member of the Rho family of small GTP binding proteins, interacts with RIC3 and RIC4 to control tip growth in pollen tubes. Id	30.5	signalling.G-proteins	0	0	4.9249	0	0	0	1091.46	0			0	0	0	0	0	0	0	0		0.391002
AT3G62030	ROC4 (rotamase CyP 4); peptidyl-prolyl cis-trans isomerase nuclear-encoded chloroplast stromal cyclophilin (ROC4) Identical to Peptidyl-prolyl cis-trans isomerase CYP20-3, chloroplast precursor (EC 5.2.1.8) (PPIase CYP20-3) (Rotamase cyclophilin-4) (Cyclo	31.3.01	cell.cycle.peptidylprolyl isomerase	0	0	2.5265	0	0	0	559.923	0			0	0	0	0	0	0	0	0		0.391002
AT4G13630	similar to unknown protein [Arabidopsis thaliana] (TAIR:AT1G04890.1); similar to Protein of unknown function, DUF593, putative [Oryza sativa (japonica cultivar-group)] (GB:AAX95673.1); similar to Os03g0259900 [Oryza sativa (japonica cultivar-group)] (GB	35.2	not assigned.unknown	5.1426	0	0	0	1554.13	0	0	0			0	0	0	0	0	0	0	0		0.391002
AT4G15340	ATPEN1 (Arabidopsis thaliana pentacyclic triterpene synthase 1); catalytic/ lyase pentacyclic triterpene synthase similar to pentacyclic triterpene synthase, putative [Arabidopsis thaliana] (TAIR:AT5G48010.2); similar to pentacyclic triterpene synthase, p	16.1.5	secondary metabolism.isoprenoids.terpenoids	0	0	0	0	0	0	0	0			0	0	0	2.8439	0	0	0	804.953		0.391002
AT4G19000	IWS1 C-terminus family protein similar to unknown protein [Arabidopsis thaliana] (TAIR:AT1G32130.1); similar to PREDICTED: similar to CG9915-PA isoform 2 [Apis mellifera] (GB:XP_624549.2); similar to Os01g0147200 [Oryza sativa (japonica cultivar-group)]	35.1	not assigned.no ontology	0	0	0	0	0	0	0	0			0	0	0	10.2891	0	0	0	2912.28		0.391002
AT4G21150	ribophorin II (RPN2) family protein similar to At4g21150 [Turritis glabra] (GB:ABF47539.1); similar to Os01g0911200 [Oryza sativa (japonica cultivar-group)] (GB:NP_001045159.1); contains InterPro domain Ribophorin II; (InterPro:IPR008814)	35.1	not assigned.no ontology	0	0	0	2.9162	0	0	0	813.268			0	0	0	0	0	0	0	0		0.391002
AT4G23100	RML1 (PHYTOALEXIN DEFICIENT 2, ROOT MERISTEMLESS 1); glutamate-cysteine ligase Encodes the enzyme glutamate-cysteine ligase catalyzing the first, and rate-limiting, step of glutathione biosynthesis. Required for cell proliferation at the root tip. Involv	21.2.2	redox.ascorbate and glutathione.glutathione	0	0	5.0551	0	0	0	1120.31	0			0	0	0	0	0	0	0	0		0.391002
AT4G24770	RBP31 (31-KDA RNA BINDING PROTEIN); RNA binding encodes a chloroplast RNA-binding protein Identical to 31 kDa ribonucleoprotein, chloroplast precursor (RNA-binding protein RNP-T) (RNA-binding protein 1/2/3) (AtRBP33) (RNA-binding protein cp31) (RBP31) [Ar	27.4	RNA.RNA binding	0	0	3.4485	0	0	0	764.256	0			0	0	0	0	0	0	0	0		0.391002
AT4G24770	RBP31 (31-KDA RNA BINDING PROTEIN); RNA binding encodes a chloroplast RNA-binding protein Identical to 31 kDa ribonucleoprotein, chloroplast precursor (RNA-binding protein RNP-T) (RNA-binding protein 1/2/3) (AtRBP33) (RNA-binding protein cp31) (RBP31) [Ar	27.3.99	RNA.regulation of transcription.unclassified	0	0	3.4485	0	0	0	764.256	0			0	0	0	0	0	0	0	0		0.391002
AT4G25050	ACP4 (ACYL CARRIER PROTEIN 4) encodes an acyl carrier protein predominantly expressed in leaves. Gene expression is upregulated by light. similar to ACP1 (ACYL CARRIER PROTEIN 1) [Arabidopsis thaliana] (TAIR:AT3G05020.1); similar to acyl carrier protein [	11.1.012	lipid metabolism.FA synthesis and FA elongation.ACP protein	0	0	1.4667	0	0	0	325.05	0			0	0	0	0	0	0	0	0		0.391002
AT4G27690	vacuolar protein sorting-associated protein 26, putative / VPS26, putative Identical to Vacuolar protein sorting-associated protein 26 (VPS26 protein homolog) [Arabidopsis Thaliana] (GB:Q9T091;GB:Q8L3V2); similar to vacuolar protein sorting-associated pr	29.3.4.3	protein.targeting.secretory pathway.vacuole	0	2.1926	0	0	0	655.035	0	0			0	0	0	0	0	0	0	0		0.391002
AT4G34450	coatomer gamma-2 subunit, putative / gamma-2 coat protein, putative / gamma-2 COP, putative similar to unknown protein [Arabidopsis thaliana] (TAIR:AT2G16200.1); similar to Adaptin N terminal re (GB:ABE87941.1); similar to PREDICTED: similar to coatomer	31.4	cell. vesicle transport	0	0	0	0	0	0	0	0			0	0	0	3.2692	0	0	0	925.333		0.391002
AT5G02160	similar to hypothetical protein [Solanum lycopersicum] (GB:BAD95796.1)	35.2	not assigned.unknown	0	0	0	0	0	0	0	0			0	0	0.542	0	0	0	134.494	0		0.391002
AT5G05370	ubiquinol-cytochrome C reductase complex ubiquinone-binding protein, putative / ubiquinol-cytochrome C reductase complex 8.2 kDa protein, putative similar to ubiquinol-cytochrome C reductase complex ubiquinone-binding protein, putative / ubiquinol-cytoch	9.05	mitochondrial electron transport / ATP synthesis.cytochrome c reductase	0	0.7012	0	0	0	209.482	0	0			0	2.9294	0	0	0	831.668	0	0		0.391002
AT5G08120	myosin heavy chain-related similar to MFP1 (MAR BINDING FILAMENT-LIKE PROTEIN 1) [Arabidopsis thaliana] (TAIR:AT3G16000.1); similar to microtubule-associated protein [Nicotiana benthamiana] (GB:ABB97536.1)	31.1	cell.organisation	0	0	2.0323	0	0	0	450.398	0			0	0	0	0	0	0	0	0		0.391002
AT5G13620	similar to unknown protein [Arabidopsis thaliana] (TAIR:AT1G49290.1); similar to Immunoglobulin/major histocompatibility complex [Medicago truncatula] (GB:ABE88482.1)	35.2	not assigned.unknown	0	0	2.541	0	0	0	563.136	0			0	0	0	0	0	0	0	0		0.391002
AT5G44700	EDA23 (embryo sac development arrest 23); ATP binding / protein serine/threonine kinase similar to leucine-rich repeat transmembrane protein kinase, putative [Arabidopsis thaliana] (TAIR:AT2G33170.1); similar to leucine-rich repeat transmembrane protein	30.2.11	signalling.receptor kinases.leucine rich repeat XI	0	0	0	0	0	0	0	0			3.0548	0	0	0	804.691	0	0	0		0.391002
AT5G44990	similar to unknown protein [Arabidopsis thaliana] (TAIR:AT4G19880.1); similar to Glutathione S-transferase, C-terminal-like [Medicago truncatula] (GB:ABC75353.1); contains InterPro domain Thioredoxin-like fold; (InterPro:IPR012336); contains InterPro do	35.2	not assigned.unknown	0	0	0	0	0	0	0	0			0	0	0	6.779	0	0	0	1918.77		0.391002
AT5G45390	CLPP4 (Clp protease proteolytic subunit 4); endopeptidase Clp One of several nuclear-encoded ClpPs (caseinolytic protease). Contains a highly conserved catalytic triad of Ser-type proteases (Ser-His-Asp). The name reflects nomenclature described in Adam e	29.5.05	protein.degradation.serine protease	0	0	2.3462	0	0	0	519.965	0			0	0	0	0	0	0	0	0		0.391002
AT5G46260	disease resistance protein (TIR-NBS-LRR class), putative similar to ATP binding / nucleoside-triphosphatase/ nucleotide binding / protein binding / transmembrane receptor [Arabidopsis thaliana] (TAIR:AT5G46520.1); similar to disease resistance protein (T	20.1	stress.biotic	0	0	0	0	0	0	0	0			2.206	0	0	0	581.101	0	0	0		0.391002
AT5G57770	similar to unknown protein [Arabidopsis thaliana] (TAIR:AT3G63300.2); similar to OSJNBa0067K08.21 [Oryza sativa (japonica cultivar-group)] (GB:CAD41244.2); similar to OSIGBa0092E01.13 [Oryza sativa (indica cultivar-group)] (GB:CAH67518.1); similar to Pr	35.2	not assigned.unknown	0	2.542	0	0	0	759.418	0	0			0	0	0	0	0	0	0	0		0.391002
AT1G61520	LHCA3 (Photosystem I light harvesting complex gene 3); chlorophyll binding PSI type III chlorophyll a/b-binding protein (Lhca3*1) similar to LHCA2 (Photosystem I light harvesting complex gene 2), chlorophyll binding [Arabidopsis thaliana] (TAIR:AT3G61470.	1.1.2.01	PS.lightreaction.photosystem I.LHC-I	0	0.77	0	0	0	230.036	0	0			0	1.6421	0	0	0	466.198	0	0		0.391002
AT5G05920	DHS (DHS) Encodes a deoxyhypusine synthase. Identical to Deoxyhypusine synthase (EC 2.5.1.46) (DHS) [Arabidopsis Thaliana] (GB:Q9FI94;GB:Q9ASU5;GB:Q9C5Y5); similar to Deoxyhypusine synthase (GB:Q6RJS2); similar to deoxyhypusine synthase [Crotalaria retusa	16.4.1	secondary metabolism.N misc.alkaloid-like	0	0	3.1658	0	0	0	701.604	0			0	0	2.4659	0	0	0	611.9	0		0.391002
AT5G05920	DHS (DHS) Encodes a deoxyhypusine synthase. Identical to Deoxyhypusine synthase (EC 2.5.1.46) (DHS) [Arabidopsis Thaliana] (GB:Q9FI94;GB:Q9ASU5;GB:Q9C5Y5); similar to Deoxyhypusine synthase (GB:Q6RJS2); similar to deoxyhypusine synthase [Crotalaria retusa	29.2.4.01	protein.synthesis.elongation.deoxyhypusine synthase	0	0	3.1658	0	0	0	701.604	0			0	0	2.4659	0	0	0	611.9	0		0.391002
AT5G24314	PDE225/PTAC7 (PIGMENT DEFECTIVE 225) similar to retrotransposon protein, putative, Ty1-copia subclass [Oryza sativa (japonica cultivar-group)] (GB:ABA95643.1); similar to Os01g0705300 [Oryza sativa (japonica cultivar-group)] (GB:NP_001044009.1)	35.2	not assigned.unknown	1.2845	2.1084	0.2919	0.9965	388.184	629.881	64.6909	277.903			2.8415	3.2466	1.0798	0	748.504	921.722	267.946	0		0.391021
AT1G20620	CAT3 (CATALASE 3); catalase Catalase, catalyzes the breakdown of hydrogen peroxide (H2O2) into water and oxygen. Identical to Catalase-3 (EC 1.11.1.6) (CAT3) [Arabidopsis Thaliana] (GB:Q42547;GB:Q93VY9;GB:Q9LDS9); similar to CAT1 (CATALASE 1), catalase [A	21.6	redox.dismutases and catalases	0	0.0288	0	0	0	8.60395	0	0			7.5741	0	0	0	1995.16	0	0	0		0.393387
AT1G52220	similar to TMP14 (THYLAKOID MEMBRANE PHOSPHOPROTEIN OF 14 KDA) [Arabidopsis thaliana] (TAIR:AT2G46820.2); similar to P0460E08.25 [Oryza sativa (japonica cultivar-group)] (GB:BAB61215.1); similar to Os01g0761000 [Oryza sativa (japonica cultivar-group)] (	35.2	not assigned.unknown	0.4799	1.2649	4.0621	2.8557	145.029	377.887	900.242	796.396			0.3172	0.9536	6.7555	3.5126	83.5564	270.731	1676.34	994.226		0.394466
AT3G03710	RIF10 (RESISTANT TO INHIBITION WITH FSM 10); 3'-5'-exoribonuclease/ RNA binding / nucleic acid binding Mutants impaired in the expression of this gene have been selected through their resistance to fosmidomycin, a strong inhibitor of DXR, an enzyme of the	27.1	RNA.processing	1.1565	2.768	2.6044	0.7056	349.501	826.935	577.187	196.777			3.3339	3.8609	1.9283	0.3581	878.211	1096.12	478.497	101.359		0.395696
AT3G63140	mRNA-binding protein, putative similar to catalytic/ coenzyme binding [Arabidopsis thaliana] (TAIR:AT1G09340.1); similar to mRNA-binding protein precursor [Nicotiana tabacum] (GB:AAP87140.1); contains InterPro domain NAD-dependent epimerase/dehydratase;	27.3.99	RNA.regulation of transcription.unclassified	23.1248	4.8123	19.812	21.8882	6988.46	1437.67	4390.73	6104.17			32.2129	24.7408	14.066	20.0873	8485.48	7024.01	3490.4	5685.62		0.400762
AT1G14345	similar to hypothetical protein 9 [Ipomoea batatas] (GB:AAV88073.1); contains domain ALDO/KETO REDUCTASE (PTHR11732); contains domain ALDO/KETO REDUCTASE RELATED/NUCLEIC ACID BINDING (PTHR11732:SF1)	35.2	not assigned.unknown	0	0.3955	0	1.5793	0	118.155	0	440.434			0	0.2538	0.201	0	0	72.0548	49.877	0		0.402153
AT4G38970	fructose-bisphosphate aldolase, putative similar to fructose-bisphosphate aldolase, putative [Arabidopsis thaliana] (TAIR:AT2G21330.1); similar to plastidic aldolase NPALDP1 [Nicotiana paniculata] (GB:BAA77604.1); similar to latex plastidic aldolase-like	1.3.06	PS.calvin cyle.aldolase	0	0	2.4511	0	0	0	543.213	0			0	0.0329	0.625	0	0	9.34043	155.09	0		0.40448
AT1G45474	LHCA5 (Photosystem I light harvesting complex gene 5) Encodes a component of the light harvesting complex of photosystem I. similar to LHCA4 (Photosystem I light harvesting complex gene 4), chlorophyll binding [Arabidopsis thaliana] (TAIR:AT3G47470.1); si	1.1.2.01	PS.lightreaction.photosystem I.LHC-I	0.0502	0.394	0.6335	0	15.1707	117.707	140.396	0			0.3526	0.1061	3.2396	0	92.8814	30.1222	803.889	0		0.407553
AT1G17260	AHA10 (AUTOINHIBITED H(+)-ATPASE ISOFORM 10); ATPase belongs to H+-APTase gene family, involved in proanthocyanidin biosynthesis, disturbs the vacuolar biogenesis and acidification process Identical to ATPase 10, plasma membrane-type (EC 3.6.3.6) (Proto	34.1	transport.p- and v-ATPases	0.9912	0.2416	0	0	299.547	72.1776	0	0			5.5302	0.0769	0	0	1456.76	21.8322	0	0		0.415664
AT1G79040	PSBR (photosystem II subunit R) Encodes for the 10 kDa PsbR subunit of photosystem II (PSII). This subunit appears to be involved in the stable assembly of PSII, particularly that of the oxygen-evolving complex subunit PsbP. Mutants defective in this gene	1.1.1.2	PS.lightreaction.photosystem II.PSII polypeptide subunits	1.1144	2.1456	0.5514	0	336.778	640.994	122.201	0			2.1739	1.9819	0.8842	0	572.646	562.669	219.409	0		0.416219
AT3G11630	2-cys peroxiredoxin, chloroplast (BAS1) Identical to 2-cys peroxiredoxin BAS1, chloroplast precursor (EC 1.11.1.15) (BAS1) [Arabidopsis Thaliana] (GB:Q96291;GB:P92938;GB:Q9S7Y0); similar to 2-cys peroxiredoxin, chloroplast, putative [Arabidopsis thaliana	21.05	redox.peroxiredoxin	0	0.7323	9.0823	0	0	218.773	2012.82	0			0	1.0711	0.5739	0	0	304.089	142.41	0		0.416892
AT1G74970	RPS9 (RIBOSOMAL PROTEIN S9); structural constituent of ribosome ribosomal protein S9, nuclear encoded component of the chloroplast ribosome Identical to 30S ribosomal protein S9, chloroplast precursor (RPS9) [Arabidopsis Thaliana] (GB:Q9XJ27); similar to	29.2.2	protein.synthesis.misc ribososomal protein	27.4079	14.986	38.9362	56.1406	8282.83	4477.04	8629.04	15656.5			31.9419	30.6544	33.1527	55.5134	8414.09	8702.9	8226.66	15712.8		0.421949
AT1G29930	CAB1 (CHLOROPHYLL A/B BINDING PROTEIN 1); chlorophyll binding Subunit of light-harvesting complex II (LHCII),which absorbs light and transfers energy to the photosynthetic reaction center. Identical to Chlorophyll a-b binding protein 2, chloroplast precur	1.1.1.2	PS.lightreaction.photosystem II.PSII polypeptide subunits	0.475	5.562	0	0	143.548	1661.64	0	0			0.4078	8.1663	0	0	107.422	2318.44	0	0		0.422398
AT3G46740	TOC75-III (translocon outer membrane complex 75-III); protein translocase Component of the translocon outer membrane (TOC) complex. Forms the outer envelope translocation channel (beta-barrel). Plays a role in preprotein conductance. Imported into chlorop	29.3.3	protein.targeting.chloroplast	5.0256	4.1238	7.3259	4.4464	1518.77	1231.98	1623.57	1240.01			5.7478	8.4369	6.7794	3.9784	1514.08	2395.27	1682.27	1126.07		0.422846
AT5G43745	phosphotransferase-related similar to unknown protein [Arabidopsis thaliana] (TAIR:AT5G02940.1); similar to Os03g0163100 [Oryza sativa (japonica cultivar-group)] (GB:NP_001049055.1); similar to Unknown protein [Oryza sativa (japonica cultivar-group)] (GB	35.1	not assigned.no ontology	0.0712	0.3235	1.2775	1.3252	21.5171	96.6451	283.119	369.571			0.2127	1.3153	0.9197	1.3389	56.0291	373.419	228.218	378.97		0.427519
AT1G61520	LHCA3 (Photosystem I light harvesting complex gene 3); chlorophyll binding PSI type III chlorophyll a/b-binding protein (Lhca3*1) similar to LHCA2 (Photosystem I light harvesting complex gene 2), chlorophyll binding [Arabidopsis thaliana] (TAIR:AT3G61470.	1.1.2.01	PS.lightreaction.photosystem I.LHC-I	34.9062	44.6463	33.341	33.7671	10548.9	13338	7389.03	9416.95			35.5591	45.1399	41.9654	42.3845	9366.93	12815.4	10413.5	11996.7		0.42838
ATMG01190	ATPase subunit 1 Identical to ATP synthase subunit alpha, mitochondrial (EC 3.6.3.14) (ATPA) [Arabidopsis Thaliana] (GB:P92549;GB:Q8S890); similar to ATP synthase alpha chain, mitochondrial, putative [Arabidopsis thaliana] (TAIR:AT2G07698.1); similar to	9.09	mitochondrial electron transport / ATP synthesis.F1-ATPase	2.7759	2.0638	1.2074	7.5916	838.894	616.557	267.584	2117.14			2.7787	7.6401	6.7625	4.7482	731.961	2169.05	1678.08	1343.96		0.429663
AT4G28510	ATPHB1 (PROHIBITIN 1) prohibitin 1 (Atphb1) similar to ATPHB6 (PROHIBITIN 6) [Arabidopsis thaliana] (TAIR:AT2G20530.2); similar to prohibitin 1-like protein [Brassica napus] (GB:AAK07610.1); contains InterPro domain Prohibitin; (InterPro:IPR000163); conta	35.1	not assigned.no ontology	0	0	0	0.4293	0	0	0	119.723			0.1561	0.4521	0.2104	0.1673	41.1196	128.353	52.2096	47.3535		0.433575
ATCG00820	Encodes a 6.8-kDa protein of the small ribosomal subunit. Identical to Chloroplast 30S ribosomal protein S19 (rps19) [Arabidopsis Thaliana] (GB:P56808); similar to RPS19 (40S ribosomal protein S19), RNA binding [Arabidopsis thaliana] (TAIR:AT5G47320.1);	29.2.1.1	protein.synthesis.mito/plastid ribosomal protein.plastid	14.2354	11.5411	22.7102	31.0753	4302.02	3447.88	5033.03	8666.26			15.2208	30.7753	18.082	32.1685	4009.44	8737.22	4486.95	9105.15		0.438482
AT5G17170	rubredoxin family protein similar to rubredoxin family protein [Arabidopsis thaliana] (TAIR:AT5G51010.1); similar to Os08g0162600 [Oryza sativa (japonica cultivar-group)] (GB:NP_001061060.1); similar to PREDICTED P0577B11.138 gene product [Oryza sativa (	29.8	protein assembly and cofactor ligation	0.1533	0	3.4964	0	46.3282	0	774.872	0			0	0.3082	0.9336	0	0	87.4991	231.668	0		0.441775
AT1G14150	oxygen evolving enhancer 3 (PsbQ) family protein similar to PSBQ/PSBQ-2 (photosystem II subunit Q-2), calcium ion binding [Arabidopsis thaliana] (TAIR:AT4G05180.1); similar to Putative oxygen evolving enhancer protein 3, identical [Solanum demissum] (GB:	1.1.1.2	PS.lightreaction.photosystem II.PSII polypeptide subunits	0.4646	1.5821	0	0	140.405	472.65	0	0			0.6348	0.6351	0	0	167.218	180.307	0	0		0.444466
AT5G05000	ATTOC34/OEP34 (Translocase of chloroplast 34) Outer membrane protein that may function in import of nuclear encoded proteins into the chloroplast. Identical to Translocase of chloroplast 34 (EC 3.6.5.-) (34 kDa chloroplast outer envelope protein) (GTP-bin	29.3.3	protein.targeting.chloroplast	0.9439	0	0.9385	0.262	285.252	0	207.99	73.0664			0.792	0.2458	0.4125	0.1787	208.627	69.7836	102.36	50.5802		0.446085
AT1G12840	DET3 (DE-ETIOLATED 3) Encodes subunit C of the vacuolar H(+)-ATPase (V-ATPase). Bound and phosphorylated by AtWNK8. Identical to Vacuolar ATP synthase subunit C (EC 3.6.3.14) (V-ATPase C subunit) (Vacuolar proton pump C subunit) (VATC) [Arabidopsis Thali	34.1	transport.p- and v-ATPases	0.3216	0	0	0.2587	97.1895	0	0	72.1461			0.1238	0	0.5732	0.5211	32.6112	0	142.236	147.495		0.457144
AT3G54890	LHCA1; chlorophyll binding Encodes a component of the light harvesting complex associated with photosystem I. similar to LHCB4.2 (LIGHT HARVESTING COMPLEX PSII) [Arabidopsis thaliana] (TAIR:AT3G08940.2); similar to photosystem I light-harvesting chlorophy	1.1.2.01	PS.lightreaction.photosystem I.LHC-I	34.537	33.8237	49.6257	39.7686	10437.3	10104.8	10998	11090.6			36.989	33.1482	46.7146	38.4074	9743.59	9410.9	11592	10871		0.465469
AT1G67090	ribulose bisphosphate carboxylase small chain 1A / RuBisCO small subunit 1A (RBCS-1A) (ATS1A) Identical to Ribulose bisphosphate carboxylase small chain 1A, chloroplast precursor (EC 4.1.1.39) (RuBisCO small subunit 1A) (RBCS-1A) [Arabidopsis Thaliana] (	1.3.02	PS.calvin cyle.rubisco small subunit	34.4932	29.1479	33.4209	26.9398	10424.1	8707.88	7406.74	7512.95			32.3454	29.7612	21.062	31.8911	8520.38	8449.32	5226.42	9026.63		0.467946
AT2G28830	armadillo/beta-catenin repeat family protein / U-box domain-containing protein similar to armadillo/beta-catenin repeat family protein / U-box domain-containing family protein [Arabidopsis thaliana] (TAIR:AT3G46510.1); similar to Spotted leaf protein 11	29.5.11.04.02	protein.degradation.ubiquitin.E3.RING	0.3691	0.2598	0	0.4262	111.544	77.6148	0	118.858			0.1007	0.8057	2.4244	0	26.5262	228.741	601.602	0		0.469164
AT1G12900	GAPA-2; glyceraldehyde-3-phosphate dehydrogenase similar to GAPA (GLYCERALDEHYDE 3-PHOSPHATE DEHYDROGENASE A SUBUNIT), glyceraldehyde-3-phosphate dehydrogenase [Arabidopsis thaliana] (TAIR:AT3G26650.1); similar to glyceraldehyde-3-phosphate dehydrogenase	1.3.04	PS.calvin cyle.GAP	3.8708	8.7841	4.3428	6.4498	1169.78	2624.23	962.451	1798.72			2.9842	11.9747	2.6165	10.8403	786.094	3399.66	649.27	3068.3		0.469984
AT1G20020	ATLFNR2 (LEAF FNR 2); NADPH dehydrogenase/ oxidoreductase Encodes a leaf-type ferredoxin:NADP(H) oxidoreductase. It is present in both chloroplast stroma and thylakoid membranes but is more abundant in the stroma similar to ATLFNR1 (LEAF FNR 1), NADPH de	1.1.5.03	PS.lightreaction.other electron carrier (ox/red).ferredoxin reductase	1.8354	3.6975	0	0	554.669	1104.62	0	0			2.3606	2.2079	0	0	621.826	626.831	0	0		0.475015
AT1G31330	PSAF (photosystem I subunit F) Encodes subunit F of photosystem I. similar to photosystem I reaction center subunit III [Vigna radiata] (GB:AAD27880.2); contains InterPro domain Photosystem I reaction center protein PsaF, subunit III; (InterPro:IPR003666)	1.1.2.2	PS.lightreaction.photosystem I.PSI polypeptide subunits	80.6974	94.6135	126.171	88.6374	24387.2	28265.6	27962.1	24719.1			95.5569	98.098	109.79	84.2833	25171.5	27850.4	27243.9	23856		0.477302
ATCG01110	Encodes the 49KDa plastid NAD(P)H dehydrogenase subunit H protein. Its transcription is regulated by an ndhF-specific plastid sigma factor, SIG4. Identical to NAD(P)H-quinone oxidoreductase chain H, chloroplast (EC 1.6.5.-) (NAD(P)H dehydrogenase, chain	1.1.40	PS.lightreaction.cyclic electron flow-chlororespiration	3.2883	5.1166	1.8304	1.5202	993.744	1528.58	405.653	423.952			4.7481	4.7078	3.0324	1.4548	1250.74	1336.56	752.473	411.775		0.478178
AT1G03630	POR C (PROTOCHLOROPHYLLIDE OXIDOREDUCTASE); NADPH dehydrogenase/ oxidoreductase/ protochlorophyllide reductase Encodes for a protein with protochlorophyllide oxidoreductase activity. The enzyme is NADPH- and light-dependent. Identical to Protochlorophylli	19.014	tetrapyrrole synthesis.protochlorophyllide reductase	0.5474	0.4023	0	0	165.428	120.186	0	0			0.1383	0.4906	0	0	36.4308	139.283	0	0		0.479804
AT3G13120	30S ribosomal protein S10, chloroplast, putative Identical to 30S ribosomal protein S10, chloroplast precursor (RPS10) [Arabidopsis Thaliana] (GB:Q9LK61); similar to 30S ribosomal protein S10-like [Brassica napus] (GB:AAW22623.1); contains InterPro domai	29.2.1.1	protein.synthesis.mito/plastid ribosomal protein.plastid	0	0.1525	8.5849	8.9887	0	45.5591	1902.58	2506.76			0.2535	0.2267	5.1929	8.908	66.7766	64.361	1288.59	2521.37		0.486434
AT1G65260	PTAC4 (PLASTID TRANSCRIPTIONALLY ACTIVE4) Identical to Probable membrane-associated 30 kDa protein, chloroplast precursor [Arabidopsis Thaliana] (GB:O80796); similar to Membrane-associated 30 kDa protein, chloroplast precursor (M30) (GB:Q03943); similar	35.1	not assigned.no ontology	5.2698	8.3655	2.3142	1.2994	1592.57	2499.18	512.873	362.376			11.3913	10.0042	1.4842	0	3000.68	2840.23	368.296	0		0.488408
AT5G65250	similar to hypothetical protein [Oryza sativa (japonica cultivar-group)] (GB:BAD10714.1)	35.2	not assigned.unknown	0.6873	0.5355	0.1713	0	207.706	159.98	37.9635	0			0.8936	0	0.1451	0	235.391	0	36.0058	0		0.489024
AT2G38140	PSRP4 (PLASTID-SPECIFIC RIBOSOMAL PROTEIN 4); structural constituent of ribosome plastid-specific ribosomal protein 4 (PSRP4) mRNA, complete Identical to 30S ribosomal protein S31, chloroplast precursor (Plastid-specific 30S ribosomal protein 4) (PSRP-4)	29.2.1.1	protein.synthesis.mito/plastid ribosomal protein.plastid	0	0	0.3841	0	0	0	85.1242	0			0	0	0	1.8262	0	0	0	516.898		0.490544
AT4G35090	CAT2 (CATALASE 2); catalase Encodes a peroxisomal catalase, highly expressed in bolts and leaves. mRNA expression patterns show circadian regulation with mRNA levels being high in the subjective early morning. Identical to Catalase-2 (EC 1.11.1.6) (CAT2)	21.6	redox.dismutases and catalases	0	1.1279	0.1587	0.0181	0	336.958	35.1711	5.04772			0	2.0072	0	0	0	569.852	0	0		0.494242
AT2G38040	CAC3 (acetyl co-enzyme A carboxylase carboxyltransferase alpha subunit); acetyl-CoA carboxylase encodes the carboxyltransferase alpha subunit of acetyl-CoA carboxylase, involved in de novo fatty acid biosynthesis similar to unknown protein [Arabidopsis th	16.99	secondary metabolism.unspecified	4.2806	0.7689	0	0	1293.62	229.708	0	0			0.3839	1.5327	0	0	101.126	435.139	0	0		0.49548
AT2G37690	phosphoribosylaminoimidazole carboxylase, putative / AIR carboxylase, putative similar to phosphoribosylaminoimidazole carboxylase family protein / AIR carboxylase family protein [Arabidopsis thaliana] (TAIR:AT2G05140.1); similar to aminoimidazole ribonu	23.1.2.06	nucleotide metabolism.synthesis.purine.AIR carboxylase	4.9417	4.3292	0	0.7199	1493.41	1293.34	0	200.765			3.4738	4.4729	0.6891	0.5072	915.063	1269.87	170.996	143.561		0.50173
AT4G22890	similar to unknown protein [Arabidopsis thaliana] (TAIR:AT4G11960.1); similar to Os03g0857400 [Oryza sativa (japonica cultivar-group)] (GB:NP_001051955.1); similar to Os08g0526300 [Oryza sativa (japonica cultivar-group)] (GB:NP_001062297.1); similar to	35.2	not assigned.unknown	0.7527	0.6342	0	0	227.471	189.466	0	0			0.4574	0.7371	0	0	120.488	209.265	0	0		0.50386
AT4G03280	PETC (PHOTOSYNTHETIC ELECTRON TRANSFER C) Encodes the Rieske FeS center of cytochrome b6f complex. Gene is expressed in shoot but not in root. Mutant has reduced electron transport at saturating light intensities and Q-cycle activity is hypersensitive to	1.1.03	PS.lightreaction.cytochrome b6/f	1.676	7.0086	4.4024	2.1178	506.497	2093.81	975.659	590.611			2.4294	7.7629	1.593	1.5353	639.949	2203.92	395.294	434.56		0.511597
AT5G56500	ATP binding / protein binding / unfolded protein binding similar to chaperonin, putative [Arabidopsis thaliana] (TAIR:AT1G26230.1); similar to chaperonin, putative [Arabidopsis thaliana] (TAIR:AT3G13470.1); similar to CPN60B (CHAPERONIN 60 BETA), ATP bin	29.6	protein.folding	0.7717	4.6671	0	0	233.212	1394.29	0	0			1.4058	2.5106	0	0	370.314	712.769	0	0		0.514488
AT1G01080	33 kDa ribonucleoprotein, chloroplast, putative / RNA-binding protein cp33, putative similar to CP33 (PIGMENT DEFECTIVE 322), RNA binding [Arabidopsis thaliana] (TAIR:AT3G52380.1); similar to RNA-binding re (GB:ABD32708.1); similar to Os08g0117100 [Oryza	27.4	RNA.RNA binding	0.9909	0.0469	5.071	3.8151	299.456	14.0113	1123.83	1063.95			2.9019	1.5364	4.2882	2.7431	764.414	436.19	1064.09	776.422		0.517096
AT4G32260	ATP synthase family similar to H+-transporting two-sector ATPase, B/B subunit [Medicago truncatula] (GB:ABE81773.1); contains InterPro domain ATPase, F0 complex, subunit B/B&apos; (InterPro:IPR002146)	1.1.04	PS.lightreaction.ATP synthase	15.6014	19.2126	7.9077	4.8658	4714.84	5739.73	1752.5	1356.97			14.16	18.8588	5.03	7.5807	3730.01	5354.08	1248.17	2145.68		0.522818
ATCG00630	Encodes subunit J of photosystem I. Identical to Photosystem I reaction center subunit IX (PSI-J) (psaJ) [Arabidopsis Thaliana] (GB:P56769); similar to photosystem I subunit IX [Eucalyptus globulus subsp. globulus] (GB:YP_636318.1); similar to photosyste	1.1.2.2	PS.lightreaction.photosystem I.PSI polypeptide subunits	0	0	3.3499	10.6992	0	0	742.405	2983.79			0.1333	1.2359	9.9975	8.1783	35.1137	350.877	2480.82	2314.83		0.523527
AT2G13360	AGT (ALANINE:GLYOXYLATE AMINOTRANSFERASE) Encodes a peroxisomal photorespiratory enzyme that catalyzes transamination reactions with multiple substrates. It is involved in photorespiration. Identical to Serine--glyoxylate aminotransferase (EC 2.6.1.45) (A	1.2.3	PS.aminotransferases peroxisomal	1.8484	0.9171	0	0	558.598	273.982	0	0			1.6983	2.659	0	0	447.364	754.9	0	0		0.534604
AT2G13360	AGT (ALANINE:GLYOXYLATE AMINOTRANSFERASE) Encodes a peroxisomal photorespiratory enzyme that catalyzes transamination reactions with multiple substrates. It is involved in photorespiration. Identical to Serine--glyoxylate aminotransferase (EC 2.6.1.45) (A	13.1.1.3.011	amino acid metabolism.synthesis.central amino acid metabolism.alanine.alanine-glyoxylate aminotransferase	1.8484	0.9171	0	0	558.598	273.982	0	0			1.6983	2.659	0	0	447.364	754.9	0	0		0.534604
AT2G13360	AGT (ALANINE:GLYOXYLATE AMINOTRANSFERASE) Encodes a peroxisomal photorespiratory enzyme that catalyzes transamination reactions with multiple substrates. It is involved in photorespiration. Identical to Serine--glyoxylate aminotransferase (EC 2.6.1.45) (A	1.2.3	PS.aminotransferases peroxisomal	8.6912	6.6179	5.768	14.1797	2626.53	1977.09	1278.3	3954.43			6.256	10.7883	4.2683	8.9905	1647.95	3062.84	1059.16	2544.72		0.536919
AT2G13360	AGT (ALANINE:GLYOXYLATE AMINOTRANSFERASE) Encodes a peroxisomal photorespiratory enzyme that catalyzes transamination reactions with multiple substrates. It is involved in photorespiration. Identical to Serine--glyoxylate aminotransferase (EC 2.6.1.45) (A	13.1.1.3.011	amino acid metabolism.synthesis.central amino acid metabolism.alanine.alanine-glyoxylate aminotransferase	8.6912	6.6179	5.768	14.1797	2626.53	1977.09	1278.3	3954.43			6.256	10.7883	4.2683	8.9905	1647.95	3062.84	1059.16	2544.72		0.536919
ATCG00500	Encodes the carboxytransferase beta subunit of the Acetyl-CoA carboxylase (ACCase) complex in plastids. This complex catalyzes the carboxylation of acetyl-CoA to produce malonyl-CoA, the first committed step in fatty acid synthesis. Identical to Acetyl-c	35.1	not assigned.no ontology	6.8043	10.7706	7.4269	2.2917	2056.3	3217.7	1645.95	639.108			5.675	9.6264	4.0913	4.9401	1494.9	2732.97	1015.23	1398.27		0.537936
AT4G35250	vestitone reductase-related similar to DVR (PALE-GREEN AND CHLOROPHYLL B REDUCED 2), 3,8-divinyl protochlorophyllide a 8-vinyl reductase [Arabidopsis thaliana] (TAIR:AT5G18660.1); similar to hypothetical protein MtrDRAFT_AC121239g27v1 [Medicago truncatul	35.1	not assigned.no ontology	0.2589	0.6784	0.0807	1.1921	78.2412	202.671	17.8847	332.452			0.3099	0.5331	0.3218	0.7423	81.6334	151.349	79.8529	210.105		0.540211
AT5G47190	ribosomal protein L19 family protein Identical to 50S ribosomal protein L19-2, chloroplast precursor [Arabidopsis Thaliana] (GB:Q8RXX5;GB:Q8LBV7;GB:Q9LVU0); similar to ribosomal protein L19 family protein [Arabidopsis thaliana] (TAIR:AT4G17560.1); simila	29.2.1.1	protein.synthesis.mito/plastid ribosomal protein.plastid	1.0212	0	0	0.8154	308.613	0	0	227.398			1.3804	0	0	0	363.623	0	0	0		0.541755
AT1G54780	thylakoid lumen 18.3 kDa protein similar to Os05g0401100 [Oryza sativa (japonica cultivar-group)] (GB:NP_001055486.1); similar to unnamed protein product [Ostreococcus tauri] (GB:CAL57312.1); contains InterPro domain Protein of unknown function DUF477; (	35.1	not assigned.no ontology	7.2512	11.0354	8.5961	3.8338	2191.36	3296.81	1905.07	1069.17			9.7561	7.7395	6.4341	4.2623	2569.94	2197.27	1596.59	1206.43		0.541786
ATCG00750	30S chloroplast ribosomal protein S11 Identical to Chloroplast 30S ribosomal protein S11 (rps11) [Arabidopsis Thaliana] (GB:P56802); similar to 40S ribosomal protein S14 (RPS14C) [Arabidopsis thaliana] (TAIR:AT3G52580.1); similar to ribosomal protein S11	29.2.1.99	protein.synthesis.mito/plastid ribosomal protein.unknown	2.4921	4.4738	19.4682	21.1267	753.128	1336.54	4314.54	5891.8			3.2641	12.0491	12.7543	23.6359	859.824	3420.79	3164.91	6690.04		0.544581
AT3G02090	MPPBETA; metalloendopeptidase Identical to Probable mitochondrial-processing peptidase subunit beta, mitochondrial precursor (EC 3.4.24.64) (Beta-MPP) [Arabidopsis Thaliana] (GB:Q42290;GB:Q9SGA7); similar to mitochondrial processing peptidase alpha subun	29.3.2	protein.targeting.mitochondria	2.8441	2.7941	0	0.4077	859.504	834.732	0	113.699			2.5365	7.1302	0	0	668.161	2024.29	0	0		0.54528
AT5G04710	aspartyl aminopeptidase, putative similar to aspartyl aminopeptidase, putative [Arabidopsis thaliana] (TAIR:AT5G60160.1); similar to Peptidase M18, aminopeptidase I [Medicago truncatula] (GB:ABE80427.1); similar to Os01g0967900 [Oryza sativa (japonica cu	29.5.04	protein.degradation.aspartate protease	2.2303	4.6806	0	0	674.01	1398.32	0	0			2.2243	5.0021	0	0	585.922	1420.12	0	0		0.545471
AT1G12300	pentatricopeptide (PPR) repeat-containing protein similar to binding [Arabidopsis thaliana] (TAIR:AT1G12775.1); similar to pentatricopeptide (PPR) repeat-containing protein [Arabidopsis thaliana] (TAIR:AT1G12620.1); similar to pentatricopeptide (PPR) rep	35.1.5	not assigned.no ontology.pentatricopeptide (PPR) repeat-containing protein	0	0	0	5.8961	0	0	0	1644.3			0	0	1.2406	1.5517	0	0	307.848	439.202		0.550917
AT5G16490	RIC4 (ROP-INTERACTIVE CRIB MOTIF-CONTAINING PROTEIN 4) encodes a member of a novel protein family that contains contain a CRIB (for Cdc42/Rac-interactive binding) motif required for their specific interaction with GTP-bound Rop1 (plant-specific Rho GTPase	35.1	not assigned.no ontology	0	0	0	9.9442	0	0	0	2773.23			5.3985	0	0	8.5071	1422.06	0	0	2407.9		0.5519
AT3G12780	PGK1 (PHOSPHOGLYCERATE KINASE 1); phosphoglycerate kinase nuclear phosphoglycerate kinase (PGK1) similar to PGK (PHOSPHOGLYCERATE KINASE) [Arabidopsis thaliana] (TAIR:AT1G79550.2); similar to phosphoglycerate kinase, putative [Arabidopsis thaliana] (TAIR:	4.01	glycolysis.phosphoglycerate kinase	2.9997	2.6993	5.7194	0.2931	906.528	806.411	1267.53	81.7395			2.7297	4.4395	0.5303	0.2184	719.054	1260.39	131.591	61.8172		0.552608
AT3G12780	PGK1 (PHOSPHOGLYCERATE KINASE 1); phosphoglycerate kinase nuclear phosphoglycerate kinase (PGK1) similar to PGK (PHOSPHOGLYCERATE KINASE) [Arabidopsis thaliana] (TAIR:AT1G79550.2); similar to phosphoglycerate kinase, putative [Arabidopsis thaliana] (TAIR:	1.3.03	PS.calvin cyle.phosphoglycerate kinase	2.9997	2.6993	5.7194	0.2931	906.528	806.411	1267.53	81.7395			2.7297	4.4395	0.5303	0.2184	719.054	1260.39	131.591	61.8172		0.552608
AT5G09660	PMDH2 (PEROXISOMAL NAD-MALATE DEHYDROGENASE 2); malate dehydrogenase encodes a microbody NAD-dependent malate dehydrogenase Identical to Malate dehydrogenase, glyoxysomal precursor (EC 1.1.1.37) (mbNAD-MDH) [Arabidopsis Thaliana] (GB:Q9ZP05); similar to P	6.03	gluconeogenesis.Malate DH	0	0.3076	0	0.1832	0	91.895	0	51.0907			0	0.9948	0	0	0	282.427	0	0		0.559539
AT1G20620	CAT3 (CATALASE 3); catalase Catalase, catalyzes the breakdown of hydrogen peroxide (H2O2) into water and oxygen. Identical to Catalase-3 (EC 1.11.1.6) (CAT3) [Arabidopsis Thaliana] (GB:Q42547;GB:Q93VY9;GB:Q9LDS9); similar to CAT1 (CATALASE 1), catalase [A	21.6	redox.dismutases and catalases	5.6354	0	0.0842	0.5434	1703.05	0	18.6604	151.543			4.1055	0.191	1.0289	0	1081.46	54.2256	255.316	0		0.560825
AT2G44050	COS1 (COI1 SUPPRESSOR1); 6,7-dimethyl-8-ribityllumazine synthase 6,7-dimethyl-8-ribityllumazine synthase / DMRL synthase / lumazine synthase / riboflavin synthase [Arabidopsis thaliana]. Identical to 6,7-dimethyl-8-ribityllumazine synthase, chloroplast pr	18.3.02	Co-factor and vitamine metabolism.riboflavin.riboflavin synthase	4.3755	3.2623	2.6343	7.2847	1322.3	974.606	583.813	2031.55			5.4669	4.9963	1.3386	2.6158	1440.08	1418.47	332.166	740.391		0.561137
AT1G08380	PSAO (photosystem I subunit O) Encodes subunit O of photosystem I. similar to putative 16kDa membrane protein [Nicotiana tabacum] (GB:CAB75430.1)	1.1.2.2	PS.lightreaction.photosystem I.PSI polypeptide subunits	0	2.8981	7.6404	0	0	865.802	1693.26	0			1.0236	1.3744	5.5051	7.1148	269.635	390.197	1366.06	2013.81		0.563048
ATCG00650	chloroplast-encoded ribosomal protein S18 Identical to Chloroplast 30S ribosomal protein S18 (rps18) [Arabidopsis Thaliana] (GB:P56807); similar to Ribosomal protein S18 [Gossypium barbadense] (GB:BAF41269.1); contains InterPro domain Ribosomal protein S	29.2.1.1	protein.synthesis.mito/plastid ribosomal protein.plastid	1.8516	6.642	10.0004	12.8792	559.565	1984.29	2216.29	3591.74			3.2803	15.3961	5.2629	12.6677	864.092	4371.01	1305.96	3585.54		0.569686
AT3G06730	thioredoxin family protein similar to ATY2 (Arabidopsis thioredoxin y2), thiol-disulfide exchange intermediate [Arabidopsis thaliana] (TAIR:AT1G43560.1); similar to thioredoxin protein [Nicotiana benthamiana] (GB:AAS80320.1); contains InterPro domain Thi	21.01	redox.thioredoxin	1.3755	1.8028	1.5772	2.4143	415.684	538.583	349.539	673.298			1.5157	1.8947	1.9007	1.042	399.263	537.913	471.648	294.933		0.571438
AT5G66190	ATLFNR1 (LEAF FNR 1); NADPH dehydrogenase/ oxidoreductase Encodes a leaf-type ferredoxin:NADP(H) oxidoreductase. It is present in both chloroplast stroma and thylakoid membranes but is more abundant in the thylakoid. The affinity of this enzyme for ferr	1.1.5.03	PS.lightreaction.other electron carrier (ox/red).ferredoxin reductase	1.67	0.1829	0.3736	0.1913	504.684	54.6411	82.7972	53.3496			1.0652	0.096	0.2881	3.3548	280.593	27.2548	71.4904	949.561		0.572406
AT1G51980	mitochondrial processing peptidase alpha subunit, putative Identical to Probable mitochondrial-processing peptidase alpha subunit 1, mitochondrial precursor (EC 3.4.24.64) (Alpha-MPP 1) [Arabidopsis Thaliana] (GB:Q9ZU25;GB:Q8L9K3); similar to MPPALPHA (m	29.3.2	protein.targeting.mitochondria	2.4835	1.5868	0	0.1156	750.529	474.054	0	32.2385			1.9295	4.9315	0	0	508.266	1400.07	0	0		0.575426
AT2G35410	33 kDa ribonucleoprotein, chloroplast, putative / RNA-binding protein cp33, putative similar to RNA recognition motif (RRM)-containing protein [Arabidopsis thaliana] (TAIR:AT4G09040.1); similar to RNA-binding re (GB:ABE85149.1); contains InterPro domain	27.4	RNA.RNA binding	0.9201	0	5.1373	4.3096	278.06	0	1138.53	1201.86			3.56	2.2923	3.2126	3.2736	937.77	650.793	797.189	926.578		0.577491
AT4G34030	MCCB (3-METHYLCROTONYL-COA CARBOXYLASE); biotin carboxylase MCC-B is involved in leucine degradation in mitochondria. The active protein is a dimer of MCC-A and MCC-B. MCC-A is biotinylated whereas MCC-B is not. Identical to Methylcrotonoyl-CoA carboxylas	13.2.4.4	amino acid metabolism.degradation.branched-chain group.leucine	1.7162	0.2736	0	3.0183	518.646	81.7375	0	841.742			0.686	1.4256	0.379	0.8714	180.705	404.733	94.0468	246.646		0.577596
AT5G52840	NADH-ubiquinone oxidoreductase-related Identical to Probable NADH dehydrogenase [ubiquinone] 1 alpha subcomplex subunit 5, mitochondrial precursor (EC 1.6.5.3) (EC 1.6.99.3) [Arabidopsis Thaliana] (GB:Q9FLX7); similar to unknown protein [Arabidopsis thal	9.1.2	mitochondrial electron transport / ATP synthesis.NADH-DH.localisation not clear	0.566	0	0.7869	1.5561	171.049	0	174.393	433.964			0.3909	1.0034	1.2623	1.089	102.97	284.869	313.233	308.237		0.586816
ATCG00160	Chloroplast ribosomal protein S2 Identical to Chloroplast 30S ribosomal protein S2 (rps2) [Arabidopsis Thaliana] (GB:P56797); similar to ribosomal protein S2 [Eucalyptus globulus subsp. globulus] (GB:YP_636288.1); contains InterPro domain Ribosomal prote	29.2.1.1	protein.synthesis.mito/plastid ribosomal protein.plastid	0.2997	0.6755	9.4328	13.1514	90.5712	201.804	2090.5	3667.65			0.4226	1.5746	6.8359	15.3049	111.321	447.035	1696.29	4331.98		0.586834
AT4G11150	TUF (VACUOLAR ATP SYNTHASE SUBUNIT E1) Encodes a vacuolar H+-ATPase subunit E isoform 1 which is required for Golgi organization and vacuole function in embryogenesis. Identical to Vacuolar ATP synthase subunit E (EC 3.6.3.14) (V-ATPase E subunit) (Vacuol	34.1.01	transport.p- and v-ATPases.H+-transporting two-sector ATPase	0.5629	0	0	0.7103	170.112	0	0	198.088			0.1992	0	0.9381	0.9194	52.473	0	232.784	260.232		0.586849
AT1G03860	ATPHB2 (PROHIBITIN 2) prohibitin 2 similar to ATPHB1 (PROHIBITIN 1) [Arabidopsis thaliana] (TAIR:AT4G28510.1); similar to prohibitin 1-like protein [Brassica napus] (GB:AAK07610.1); contains InterPro domain Prohibitin; (InterPro:IPR000163); contains Inter	31.3	cell.cycle	2.1404	0.1969	0.7787	4.1333	646.842	58.8235	172.575	1152.69			1.7928	2.1721	2.7515	2.8857	472.257	616.667	682.77	816.785		0.587912
AT4G32520	SHM3 (SERINE HYDROXYMETHYLTRANSFERASE 3); glycine hydroxymethyltransferase similar to SHM1 (SERINE HYDROXYMETHYLTRANSFERASE 1), glycine hydroxymethyltransferase [Arabidopsis thaliana] (TAIR:AT4G37930.1); similar to Glycine/serine hydroxymethyltransferase	25.01	C1-metabolism.glycine hydroxymethyltransferase	0.2126	0.9005	0.7876	0.4444	64.249	269.023	174.548	123.934			0.4659	0.9532	0.2633	0.3125	122.727	270.617	65.3364	88.4517		0.589614
AT4G32520	SHM3 (SERINE HYDROXYMETHYLTRANSFERASE 3); glycine hydroxymethyltransferase similar to SHM1 (SERINE HYDROXYMETHYLTRANSFERASE 1), glycine hydroxymethyltransferase [Arabidopsis thaliana] (TAIR:AT4G37930.1); similar to Glycine/serine hydroxymethyltransferase	1.2.05	PS.photorespiration.serine hydroxymethyltransferase	0.2126	0.9005	0.7876	0.4444	64.249	269.023	174.548	123.934			0.4659	0.9532	0.2633	0.3125	122.727	270.617	65.3364	88.4517		0.589614
AT4G32520	SHM3 (SERINE HYDROXYMETHYLTRANSFERASE 3); glycine hydroxymethyltransferase similar to SHM1 (SERINE HYDROXYMETHYLTRANSFERASE 1), glycine hydroxymethyltransferase [Arabidopsis thaliana] (TAIR:AT4G37930.1); similar to Glycine/serine hydroxymethyltransferase	13.1.5.2.01	amino acid metabolism.synthesis.serine-glycine-cysteine group.glycine.glycine hydroxymethyltransferase	0.2126	0.9005	0.7876	0.4444	64.249	269.023	174.548	123.934			0.4659	0.9532	0.2633	0.3125	122.727	270.617	65.3364	88.4517		0.589614
AT5G65220	ribosomal protein L29 family protein Identical to 50S ribosomal protein L29, chloroplast precursor (CL29) (RPL29) [Arabidopsis Thaliana] (GB:Q9FJP3); similar to 50S ribosomal protein L29, chloroplast precursor (CL29) (GB:Q9SWI6); contains InterPro domain	29.2.1.99	protein.synthesis.mito/plastid ribosomal protein.unknown	2.9531	6.7878	0	0.8419	892.445	2027.84	0	234.789			6.9381	6.346	0	0.5511	1827.62	1801.65	0	155.986		0.591919
AT5G13430	ubiquinol-cytochrome C reductase iron-sulfur subunit, mitochondrial, putative / Rieske iron-sulfur protein, putative similar to ubiquinol-cytochrome C reductase iron-sulfur subunit, mitochondrial, putative / Rieske iron-sulfur protein, putative [Arabidop	9.05	mitochondrial electron transport / ATP synthesis.cytochrome c reductase	1.7214	1.36	0	0	520.218	406.298	0	0			1.1223	3.9007	0	0	295.635	1107.42	0	0		0.595236
AT4G39710	immunophilin, putative / FKBP-type peptidyl-prolyl cis-trans isomerase, putative Identical to Probable FKBP-type peptidyl-prolyl cis-trans isomerase 4, chloroplast precursor (EC 5.2.1.8) (PPIase) (Rotamase) (FKBP23I) [Arabidopsis Thaliana] (GB:Q9SCY3;GB:	29.6	protein.folding	0	1.031	0.3907	0	0	308.009	86.5869	0			0.2849	0.7345	0.0783	0	75.0479	208.527	19.4297	0		0.595397
ATCG00810	encodes a chloroplast ribosomal protein L22, a constituent of the large subunit of the ribosomal complex Identical to Chloroplast 50S ribosomal protein L22 (rpl22) [Arabidopsis Thaliana] (GB:P56795); similar to structural constituent of ribosome [Arabido	29.2.1.1	protein.synthesis.mito/plastid ribosomal protein.plastid	0	0	0	1.6252	0	0	0	453.235			1.0926	0	0	1.271	287.811	0	0	359.751		0.598322
AT1G09340	catalytic/ coenzyme binding similar to mRNA-binding protein, putative [Arabidopsis thaliana] (TAIR:AT3G63140.1); similar to 38 kDa ribosome-associated protein precursor [Chlamydomonas reinhardtii] (GB:AAO22242.1); similar to Os12g0420200 [Oryza sativa (j	35.2	not assigned.unknown	35.4367	24.7758	59.5836	68.5786	10709.2	7401.73	13204.9	19125.2			49.0983	43.6326	46.4959	61.4819	12933.4	12387.5	11537.7	17402.2		0.599255
AT1G76030	(VACUOLAR ATP SYNTHASE SUBUNIT B1); hydrogen ion transporting ATP synthase, rotational mechanism Encodes the vacuolar ATP synthase subunit B1. This subunit was shown to interact with the gene product of hexokinase1 (ATHXK1). This interaction, however, is	34.1.01	transport.p- and v-ATPases.H+-transporting two-sector ATPase	2.6905	0	2.1227	3.263	813.086	0	470.433	909.983			1.4703	1.3431	3.5024	3.5552	387.304	381.311	869.101	1006.28		0.5994
AT1G44575	NPQ4 (NONPHOTOCHEMICAL QUENCHING) Encoding PSII-S (CP22), a ubiquitous pigment-binding protein associated with photosystem II (PSII) of higher plants. Involved in nonphotochemical quenching rather than in photosynthesis. Mutant has a normal violaxanthin c	1.1.1.2	PS.lightreaction.photosystem II.PSII polypeptide subunits	11.8275	8.4233	8.8514	3.23	3574.34	2516.45	1961.65	900.78			16.4343	6.5941	5.7583	2.0496	4329.1	1872.09	1428.89	580.13		0.602979
AT1G16720	oxidoreductase/ transcriptional repressor similar to transcriptional repressor [Arabidopsis thaliana] (TAIR:AT4G18810.1); similar to Os06g0704700 [Oryza sativa (japonica cultivar-group)] (GB:NP_001058511.1); similar to unknown [Oryza sativa (japonica cul	35.2	not assigned.unknown	8.8748	4.5451	7.2856	8.5625	2682.02	1357.84	1614.63	2387.9			11.892	9.0327	5.8891	6.3148	3132.57	2564.42	1461.35	1787.38		0.604462
ATCG00830	encodes a chloroplast ribosomal protein L2, a constituent of the large subunit of the ribosomal complex Identical to Chloroplast 50S ribosomal protein L2 (rpl2-B) [Arabidopsis Thaliana] (GB:P56791;GB:Q8HRX3); similar to Chloroplast 50S ribosomal protein	29.2.1.1	protein.synthesis.mito/plastid ribosomal protein.plastid	6.9477	10.859	2.8874	9.4179	2099.64	3244.11	639.905	2626.46			15.6576	12.5121	3.156	5.6278	4124.5	3552.23	783.144	1592.92		0.607096
AT3G52300	ATP synthase D chain-related Identical to ATP synthase D chain, mitochondrial (EC 3.6.3.14) [Arabidopsis Thaliana] (GB:Q9FT52;GB:Q8RW89;GB:Q8W039); similar to ATP synthase D chain, mitochondrial, putative [Solanum demissum] (GB:AAT40531.1); contains doma	9.09	mitochondrial electron transport / ATP synthesis.F1-ATPase	0.2073	0	0.5327	2.9378	62.6473	0	118.057	819.292			0	0.0906	0.8974	2.0686	0	25.7217	222.685	585.508		0.607546
ATCG00170	RNA polymerase beta' subunit-2 Identical to DNA-directed RNA polymerase beta'' chain (EC 2.7.7.6) (PEP) (Plastid- encoded RNA polymerase beta'' subunit) (RNA polymerase beta'' subunit) (rpoC2) [Arabidopsis Thaliana] (GB:P56764); similar to NRPA1 (nuclear	27.2	RNA.transcription	3.5891	5.0532	4.0319	5.9885	1084.65	1509.63	893.549	1670.07			5.5727	5.6216	5.0474	4.414	1467.95	1595.99	1252.48	1249.36		0.623067
ATMG00510	NADH dehydrogenase subunit 7 similar to NADH dehydrogenase subunit 7 [Zea mays subsp. mays] (GB:YP_588347.1); similar to NADH dehydrogenase subunit 7 [Oryza sativa (indica cultivar-group)] (GB:YP_514643.1); similar to NADH dehydrogenase subunit 7 [Nicoti	9.1.2	mitochondrial electron transport / ATP synthesis.NADH-DH.localisation not clear	0.9836	0.2357	2.0555	2.8474	297.25	70.415	455.54	794.081			0.619	2.1515	2.7984	1.912	163.056	610.819	694.408	541.183		0.625457
AT1G52220	similar to TMP14 (THYLAKOID MEMBRANE PHOSPHOPROTEIN OF 14 KDA) [Arabidopsis thaliana] (TAIR:AT2G46820.2); similar to P0460E08.25 [Oryza sativa (japonica cultivar-group)] (GB:BAB61215.1); similar to Os01g0761000 [Oryza sativa (japonica cultivar-group)] (	35.2	not assigned.unknown	0.139	0.1898	3.3084	2.2948	42.0066	56.7024	733.207	639.972			0.5833	0	3.2305	1.0357	153.652	0	801.631	293.15		0.626368
AT4G38990	pseudogene of a glycosyl hydrolase family 9 protein, endo-1,4-beta-glucanase precursor	26.03	misc.gluco-, galacto- and mannosidases	5.8418	0	0	0	1765.43	0	0	0			5.2178	0	0	0.5094	1374.47	0	0	144.183		0.628566
AT4G38990	pseudogene of a glycosyl hydrolase family 9 protein, endo-1,4-beta-glucanase precursor	10.6.1	cell wall.degradation.cellulases and beta -1,4-glucanases	5.8418	0	0	0	1765.43	0	0	0			5.2178	0	0	0.5094	1374.47	0	0	144.183		0.628566
AT1G03090	MCCA (3-methylcrotonyl-CoA carboxylase 1) MCCA is the biotinylated subunit of the dimer MCCase, which is involved in leucine degradation. Both subunits are nuclear coded and the active enzyme is located in the mitochondrion. Identical to Methylcrotonoyl-C	13.2.4.4	amino acid metabolism.degradation.branched-chain group.leucine	2.1834	1.0209	0.7697	2.603	659.837	304.992	170.581	725.923			1.0222	2.0208	0.8624	1.7298	269.266	573.713	214	489.612		0.628587
AT3G13860	chaperonin, putative Identical to Chaperonin CPN60-like 2, mitochondrial precursor (HSP60-like 2) [Arabidopsis Thaliana] (GB:Q93ZM7;GB:Q9LRW0); similar to HSP60 (Heat shock protein 60), ATP binding / protein binding / unfolded protein binding [Arabidopsi	29.6	protein.folding	0.0474	0	0	0.7836	14.3246	0	0	218.53			0	0.157	0.2162	0.6417	0	44.5729	53.6488	181.63		0.632337
ATCG00540	Encodes cytochrome f apoprotein; involved in photosynthetic electron transport chain; encoded by the chloroplast genome and is transcriptionally repressed by a nuclear gene HCF2. Identical to Apocytochrome f precursor (petA) [Arabidopsis Thaliana] (GB:P5	1.1.03	PS.lightreaction.cytochrome b6/f	8.0228	10.463	5.6391	3.4718	2424.54	3125.8	1249.74	968.213			7.1958	11.4014	4.2078	4.3351	1895.51	3236.9	1044.14	1227.03		0.638685
AT4G32470	ubiquinol-cytochrome C reductase complex 14 kDa protein, putative similar to ubiquinol-cytochrome C reductase complex 14 kDa protein, putative [Arabidopsis thaliana] (TAIR:AT5G25450.1); similar to Ubiquinol-cytochrome c reductase complex 14 kDa protein (	9.05	mitochondrial electron transport / ATP synthesis.cytochrome c reductase	2.3056	1.9232	0	0	696.766	574.553	0	0			1.5833	4.5287	0	0	417.071	1285.72	0	0		0.645392
ATCG00580	PSII cytochrome b559. There have been many speculations about the function of Cyt b559, but the most favored at present is that it plays a protective role by acting as an electron acceptor or electron donor under conditions when electron flow through PSI	1.1.1.2	PS.lightreaction.photosystem II.PSII polypeptide subunits	32.1652	27.5775	37.209	13.6371	9720.52	8238.73	8246.26	3803.11			40.3889	26.4163	30.8114	18.9496	10639.2	7499.69	7645.68	5363.6		0.650059
AT1G74070	peptidyl-prolyl cis-trans isomerase cyclophilin-type family protein similar to peptidyl-prolyl cis-trans isomerase [Arabidopsis thaliana] (TAIR:AT5G35100.1); similar to Os01g0111100 [Oryza sativa (japonica cultivar-group)] (GB:NP_001041801.1); similar to	31.3.01	cell.cycle.peptidylprolyl isomerase	0.5289	0.8456	1.0696	1.0259	159.837	252.622	237.045	286.102			0	1.7488	0.7507	0.1402	0	496.491	186.282	39.683		0.652208
AT3G22790	kinase interacting family protein similar to kinase interacting family protein [Arabidopsis thaliana] (TAIR:AT1G03080.1); similar to M protein repeat-containing protein [Arabidopsis thaliana] (TAIR:AT4G14760.1); similar to Prefoldin [Medicago truncatula]	29.4	protein.postranslational modification	0	0	3.5192	0	0	0	779.925	0			0	1.1124	0	0	0	315.815	0	0		0.653365
AT1G29910	CAB3 (CHLOROPHYLL A/B BINDING PROTEIN 3); chlorophyll binding member of Chlorophyll a/b-binding protein family Identical to Chlorophyll a-b binding protein 2, chloroplast precursor (LHCII type I CAB-2) (CAB-140) (LHCP) (CAB2B) [Arabidopsis Thaliana] (GB:P	1.1.1.01	PS.lightreaction.photosystem II.LHC-II	3.8512	17.1763	104.434	69.3832	1163.86	5131.39	23144.7	19349.5			10.8781	10.9282	92.7966	76.8078	2865.49	3102.56	23027	21740.1		0.657324
AT5G08690	ATP synthase beta chain 2, mitochondrial Identical to ATP synthase subunit beta-1, mitochondrial precursor (EC 3.6.3.14) [Arabidopsis Thaliana] (GB:P83483;GB:Q8VX26;GB:Q9C5A8;GB:Q9C5B0); Identical to ATP synthase subunit beta-2, mitochondrial precursor (	9.09	mitochondrial electron transport / ATP synthesis.F1-ATPase	1.488	1.1483	0	0	449.683	343.053	0	0			0.5622	3.7913	0	0	148.094	1076.36	0	0		0.657703
AT4G35090	CAT2 (CATALASE 2); catalase Encodes a peroxisomal catalase, highly expressed in bolts and leaves. mRNA expression patterns show circadian regulation with mRNA levels being high in the subjective early morning. Identical to Catalase-2 (EC 1.11.1.6) (CAT2)	21.6	redox.dismutases and catalases	12.9986	4.3057	1.284	7.858	3928.26	1286.32	284.56	2191.43			7.395	9.5758	0.6681	5.2097	1947.98	2718.61	165.785	1474.58		0.658818
AT5G08060	similar to Os01g0763300 [Oryza sativa (japonica cultivar-group)] (GB:NP_001044334.1); similar to unknown protein [Oryza sativa (japonica cultivar-group)] (GB:BAD87355.1)	35.1	not assigned.no ontology	0	0	0.1427	0.4164	0	0	31.6252	116.125			0	0.116	0.5822	0.1569	0	32.9328	144.47	44.4098		0.66177
AT5G47110	lil3 protein, putative similar to LIL3:1, transcription factor [Arabidopsis thaliana] (TAIR:AT4G17600.1); similar to Lil3 protein, putative [Brassica oleracea] (GB:ABD64919.1)	27.3.99	RNA.regulation of transcription.unclassified	0	0	0.5612	0.3691	0	0	124.373	102.934			0	0	1.0319	0.169	0	0	256.06	47.8347		0.662585
AT4G01150	similar to threonine endopeptidase [Arabidopsis thaliana] (TAIR:AT4G38100.1); similar to unknown (GB:AAB00107.1)	35.2	not assigned.unknown	27.1632	22.9156	28.7071	12.0347	8208.88	6846	6362.06	3356.23			26.0969	23.225	26.1226	23.8297	6874.41	6593.67	6482.18	6744.89		0.668927
AT3G54210	ribosomal protein L17 family protein Identical to 50S ribosomal protein L17, chloroplast precursor (CL17) (RPL17) [Arabidopsis Thaliana] (GB:Q9M385;GB:Q8LCR3); similar to ribosomal protein L17 family protein [Arabidopsis thaliana] (TAIR:AT5G09770.1); sim	29.2.1.1	protein.synthesis.mito/plastid ribosomal protein.plastid	0.7214	0.254	0	0.8434	218.011	75.8821	0	235.207			1.8014	0.9232	0	0	474.522	262.1	0	0		0.66919
AT1G20630	CAT1 (CATALASE 1); catalase Catalyzes the reduction of hydrogen peroxide using heme group as cofactor. Protects cells from toxicity by H2O2. Identical to Catalase-1 (EC 1.11.1.6) (CAT1) [Arabidopsis Thaliana] (GB:Q96528;GB:O22529;GB:Q9LDS9); similar to CA	21.6	redox.dismutases and catalases	2.6836	0.1487	0	0.0331	811	44.4239	0	9.23091			0.6519	0.1227	0	5.3574	171.723	34.835	0	1516.39		0.670111
AT5G13450	ATP synthase delta chain, mitochondrial, putative / H(+)-transporting two-sector ATPase, delta (OSCP) subunit, putative Identical to ATP synthase delta chain, mitochondrial precursor (EC 3.6.3.14) (Oligomycin sensitivity conferral protein) (OSCP) [Arabid	9.09	mitochondrial electron transport / ATP synthesis.F1-ATPase	1.0177	0.1191	0.7838	8.5615	307.555	35.5809	173.706	2387.63			0.2701	2.3372	2.4336	7.1488	71.1493	663.54	603.884	2023.44		0.671418
AT1G35680	50S ribosomal protein L21, chloroplast / CL21 (RPL21) Identical to 50S ribosomal protein L21, chloroplast precursor (CL21) (RPL21) [Arabidopsis Thaliana] (GB:P51412;GB:Q9SMM2); similar to NFD1 (NUCLEAR FUSION DEFECTIVE 1), structural constituent of ribos	29.2.1.1	protein.synthesis.mito/plastid ribosomal protein.plastid	10.8825	25.7327	0.0991	1.8428	3288.76	7687.6	21.9625	513.919			17.6721	25.8803	0.6785	0.388	4655.16	7347.52	168.366	109.822		0.671445
ATCG01060	Encodes the PsaC subunit of photosystem I. Identical to Photosystem I iron-sulfur center (Photosystem I subunit VII) (9 kDa polypeptide) (PSI-C) (PsaC) (psaC) [Arabidopsis Thaliana] (GB:P62090;GB:P07136;GB:P25252;GB:Q9MRU0;GB:Q9T2J4); similar to photosys	1.1.2.2	PS.lightreaction.photosystem I.PSI polypeptide subunits	28.831	22.4865	88.8009	46.541	8712.9	6717.8	19680	12979.3			29.7557	19.8958	87.7703	50.2666	7838.2	5648.49	21779.7	14227.7		0.684842
AT5G56500	ATP binding / protein binding / unfolded protein binding similar to chaperonin, putative [Arabidopsis thaliana] (TAIR:AT1G26230.1); similar to chaperonin, putative [Arabidopsis thaliana] (TAIR:AT3G13470.1); similar to CPN60B (CHAPERONIN 60 BETA), ATP bin	29.6	protein.folding	0.7817	0.2151	2.1967	0.9923	236.235	64.2607	486.832	276.732			0.6169	0.9136	0.6099	1.0371	162.503	259.375	151.343	293.547		0.685673
AT1G52670	biotin/lipoyl attachment domain-containing protein similar to biotin carboxyl carrier protein of acetyl-CoA carboxylase-related [Arabidopsis thaliana] (TAIR:AT3G15690.2); similar to Biotin/lipoyl attachment [Medicago truncatula] (GB:ABD28385.1); contains	35.1	not assigned.no ontology	0.5551	1.2158	0.2002	0	167.755	363.218	44.3683	0			0.8784	1.0616	0.3734	0	231.387	301.392	92.6572	0		0.687543
ATCG00760	encodes a chloroplast ribosomal protein L36, a constituent of the large subunit of the ribosomal complex Identical to Chloroplast 50S ribosomal protein L36 (rpl36) [Arabidopsis Thaliana] (GB:P62117;GB:P12144); similar to ribosomal protein L36 family prot	29.2.1.1	protein.synthesis.mito/plastid ribosomal protein.plastid	0.813	0.7013	0	1.4841	245.694	209.512	0	413.885			0	2.0257	0	0	0	575.104	0	0		0.693432
AT5G35630	GS2 (GLUTAMINE SYNTHETASE 2); glutamate-ammonia ligase chloroplastic glutamine synthetase Identical to Glutamine synthetase, chloroplast/mitochondrial precursor (EC 6.3.1.2) (Glutamate--ammonia ligase) (GS2) (GLN2) [Arabidopsis Thaliana] (GB:Q43127); simi	12.2.02	N-metabolism.ammonia metabolism.glutamine synthase	4.292	5.0127	3.0587	0.6041	1297.07	1497.54	677.869	168.471			4.3225	7.2571	0	0	1138.63	2060.32	0	0		0.694145
AT5G53170	FTSH11 (FtsH protease 11); ATP-dependent peptidase/ ATPase/ metallopeptidase encodes an FtsH protease that is localized to the chloroplast and the mitochondrion similar to FTSH4 (FtsH protease 4), ATP-dependent peptidase/ ATPase/ metallopeptidase [Arabido	29.5.07	protein.degradation.metalloprotease	0.8195	1.3775	0.7489	0.3041	247.658	411.526	165.971	84.8072			1.2396	1.3497	0.9632	0.0799	326.534	383.185	239.013	22.6153		0.696223
AT1G20020	ATLFNR2 (LEAF FNR 2); NADPH dehydrogenase/ oxidoreductase Encodes a leaf-type ferredoxin:NADP(H) oxidoreductase. It is present in both chloroplast stroma and thylakoid membranes but is more abundant in the stroma similar to ATLFNR1 (LEAF FNR 1), NADPH de	1.1.5.03	PS.lightreaction.other electron carrier (ox/red).ferredoxin reductase	0.8487	0	0.6695	0.1648	256.482	0	148.375	45.9593			0	0.833	0	0.1145	0	236.492	0	32.4087		0.697667
AT5G07020	proline-rich family protein similar to unknown protein [Lycopersicon esculentum] (GB:AAU03360.1)	35.1.42	not assigned.no ontology.proline rich family	0.0581	0.4952	4.2848	0	17.5582	147.94	949.597	0			0.2641	1.4037	2.5653	0.7929	69.5688	398.516	636.565	224.427		0.708071
AT3G63490	ribosomal protein L1 family protein Identical to 50S ribosomal protein L1, chloroplast precursor (CL1) (RPL1) [Arabidopsis Thaliana] (GB:Q9LY66;GB:Q9LWB4); similar to ribosomal protein L1 family protein [Arabidopsis thaliana] (TAIR:AT2G42710.1); similar	29.2.1.1	protein.synthesis.mito/plastid ribosomal protein.plastid	0.7361	0.0881	1.1066	7.3891	222.454	26.3197	245.245	2060.67			1.6753	0	1.6675	4.7509	441.305	0	413.781	1344.72		0.708407
ATCG00800	encodes a chloroplast ribosomal protein S3, a constituent of the small subunit of the ribosomal complex Identical to Chloroplast 30S ribosomal protein S3 (rps3) [Arabidopsis Thaliana] (GB:P56798); similar to ribosomal protein S3 [Gossypium hirsutum] (GB:	29.2.1.1	protein.synthesis.mito/plastid ribosomal protein.plastid	14.6031	13.5372	17.8922	17.3911	4413.15	4044.21	3965.27	4850.02			16.1839	18.9542	10.3678	21.5324	4263.14	5381.17	2572.71	6094.65		0.71509
AT5G40770	ATPHB3 (PROHIBITIN 3) prohibitin 3 similar to ATPHB4 (PROHIBITIN 4) [Arabidopsis thaliana] (TAIR:AT3G27280.1); similar to mitochondrial prohibitin 1 [Petunia x hybrida] (GB:AAW83328.1); similar to PHB1 [Nicotiana benthamiana] (GB:AAZ30376.1); contains Int	35.1	not assigned.no ontology	0.1604	0.4026	0	2.9526	48.4739	120.276	0	823.419			0.2789	2.5732	1.8376	0.6418	73.4674	730.541	455.99	181.659		0.71527
AT5G13120	peptidyl-prolyl cis-trans isomerase cyclophilin-type family protein Identical to Peptidyl-prolyl cis-trans isomerase CYP20-2, chloroplast precursor (EC 5.2.1.8) (PPIase CYP20-2) (Rotamase CYP20-2) (Cyclophilin of 20 kDa 2) (Thylakoid lumen PPIase of 20 k	31.3.01	cell.cycle.peptidylprolyl isomerase	1.0479	0	0.4549	0.2029	316.682	0	100.815	56.5846			0.9409	0	1.3701	0	247.851	0	339.983	0		0.718631
AT2G28900	OEP16 (OUTER ENVELOPE PROTEIN 16); protein translocase Encodes AtOEP16, a 16-KDa plastid outer membrane protein involved in plastid import of protochlorophyllide oxidoreductase A. Predominantly expressed in leaves and is also inducible by cold treatment.	29.3.2	protein.targeting.mitochondria	1.8105	1.9448	0.3662	0	547.144	581.006	81.1572	0			1.6683	2.4308	0.6248	0	439.461	690.113	155.041	0		0.720587
AT5G37510	EMB1467 (EMBRYO DEFECTIVE 1467); NADH dehydrogenase Encodes a subunit of the 400 kDa subcomplex of the mitochondrial NADH dehydrogenase (complex I). The protein has been isolated in the male gametophyte. Identical to NADH-ubiquinone oxidoreductase 75 kDa	9.1.2	mitochondrial electron transport / ATP synthesis.NADH-DH.localisation not clear	1.5203	0.3753	2.1716	5.2023	459.444	112.12	481.27	1450.81			0.9654	2.7234	4.5778	2.9326	254.304	773.184	1135.96	830.059		0.727888
AT2G46820	TMP14 (THYLAKOID MEMBRANE PHOSPHOPROTEIN OF 14 KDA) Encodes the P subunit of Photosystem I. About 25% of the TMP14 pool appeared to be phosphorylated, and this ratio is not affected by light. Contains seven phosphorylation sites on threonine residue and c	1.1.2.2	PS.lightreaction.photosystem I.PSI polypeptide subunits	10.7931	20.3506	49.1131	28.2763	3261.74	6079.71	10884.4	7885.68			16.1098	20.6055	39.6046	31.6326	4243.62	5849.98	9827.66	8953.47		0.733487
AT1G55490	CPN60B (CHAPERONIN 60 BETA); ATP binding / protein binding / unfolded protein binding encodes the beta subunit of the chloroplast chaperonin 60, a homologue of bacterial GroEL. Mutants in this gene develops lesions on its leaves, expresses systemic acquir	1.3.013	PS.calvin cyle.rubisco interacting	36.3787	44.3454	59.0661	62.6919	10993.9	13248.1	13090.2	17483.5			41.9435	34.6054	51.9285	68.6037	11048.7	9824.6	12885.8	19418		0.737018
AT1G05190	EMB2394 (EMBRYO DEFECTIVE 2394); structural constituent of ribosome Identical to 50S ribosomal protein L6, chloroplast precursor (RPL6) [Arabidopsis Thaliana] (GB:O23049); similar to ribosomal protein L6 family protein [Arabidopsis thaliana] (TAIR:AT2G18	29.2.1.1	protein.synthesis.mito/plastid ribosomal protein.plastid	5.9761	8.8768	0.1006	2.4639	1806.01	2651.93	22.295	687.131			8.362	7.6928	0.2871	1.548	2202.71	2184.02	71.2423	438.155		0.741696
AT3G54090	pfkB-type carbohydrate kinase family protein similar to pfkB-type carbohydrate kinase family protein [Arabidopsis thaliana] (TAIR:AT1G69200.1); similar to Os01g0851000 [Oryza sativa (japonica cultivar-group)] (GB:NP_001044818.1); similar to putative kina	2.2.1.01	major CHO metabolism.degradation.sucrose.fructokinase	2.2471	3.2406	1.478	2.3044	679.087	968.124	327.554	642.65			2.9668	2.6669	2.6971	2.0294	781.51	757.143	669.271	574.413		0.751654
AT2G01210	leucine-rich repeat transmembrane protein kinase, putative similar to leucine-rich repeat transmembrane protein kinase, putative [Arabidopsis thaliana] (TAIR:AT1G66830.1); similar to leucine-rich repeat transmembrane protein kinase, putative [Arabidopsis	30.2.3	signalling.receptor kinases.leucine rich repeat III	4.7115	0	0	0	1423.84	0	0	0			3.2519	3.6146	0	0	856.611	1026.2	0	0		0.752408
AT2G07707	Identical to Hypothetical protein ymf19 (ORFB) (YMF19) [Arabidopsis Thaliana] (GB:P93303;GB:Q4PL89); similar to Hypothetical protein ymf19 (ORF158) (GB:Q03152); contains InterPro domain ATPase, F0 complex, subunit 8, mitochondrial, plant; (InterPro:IPR0	35.2	not assigned.unknown	0.5172	0	0	0.6854	156.301	0	0	191.144			0	0	0.4083	0.6113	0	0	101.317	173.026		0.752917
AT5G40810	cytochrome c1, putative similar to cytochrome c1, putative [Arabidopsis thaliana] (TAIR:AT3G27240.1); similar to Cytochrome c, monohaem [Medicago truncatula] (GB:ABE81122.1); contains InterPro domain Cytochrome c, monohaem; (InterPro:IPR009056); contains	9.6	mitochondrial electron transport / ATP synthesis.cytochrome c	0.6289	0.9338	0	0	190.057	278.971	0	0			0.1885	1.8687	0	0	49.6544	530.531	0	0		0.755898
ATCG00180	RNA polymerase beta' subunit-1 Identical to DNA-directed RNA polymerase beta' chain (EC 2.7.7.6) (PEP) (Plastid- encoded RNA polymerase beta' subunit) (RNA polymerase beta' subunit) (rpoC1) [Arabidopsis Thaliana] (GB:P56763); similar to NRPB1 (RNA POLYME	27.2	RNA.transcription	3.0836	5.3125	4.2246	6.4024	931.883	1587.1	936.255	1785.5			4.3047	4.5956	5.0545	4.5611	1133.94	1304.71	1254.25	1291		0.761947
AT3G52960	peroxiredoxin type 2, putative similar to TPX1 (THIOREDOXIN-DEPENDENT PEROXIDASE 1), antioxidant [Arabidopsis thaliana] (TAIR:AT1G65980.1); similar to Os06g0625500 [Oryza sativa (japonica cultivar-group)] (GB:NP_001058113.1); similar to peroxiredoxin [Hy	21.05	redox.peroxiredoxin	0.7893	0.7781	0.8373	0	238.531	232.456	185.562	0			0.6695	2.2907	0	0	176.359	650.338	0	0		0.766594
AT1G63680	PDE316 (PIGMENT DEFECTIVE EMBRYO); ATP binding / ligase mutant has Pale seeds and seedlings; Similar to Bacterial mur E Protein similar to Os10g0548900 [Oryza sativa (japonica cultivar-group)] (GB:NP_001065308.1); similar to MurE synthetase [Physcomitrell	35.1	not assigned.no ontology	1.2669	1.3751	0.3294	0.7136	382.865	410.809	73.0016	199.008			1.6527	0.9846	0.9731	0	435.352	279.532	241.469	0		0.766673
AT1G71500	Rieske (2Fe-2S) domain-containing protein similar to Rieske [2Fe-2S] domain, putative [Oryza sativa (ISS) [Ostreococcus tauri] (GB:CAL51406.1); similar to Os11g0242400 [Oryza sativa (japonica cultivar-group)] (GB:NP_001067589.1); contains InterPro domain	26.3	misc. other Ferredoxins and Rieske domain	1.3184	2.2849	2.6444	0	398.429	682.61	586.052	0			2.5612	2.259	1.0376	0.9889	674.668	641.339	257.475	279.904		0.770585
AT5G13120	peptidyl-prolyl cis-trans isomerase cyclophilin-type family protein Identical to Peptidyl-prolyl cis-trans isomerase CYP20-2, chloroplast precursor (EC 5.2.1.8) (PPIase CYP20-2) (Rotamase CYP20-2) (Cyclophilin of 20 kDa 2) (Thylakoid lumen PPIase of 20 k	31.3.01	cell.cycle.peptidylprolyl isomerase	0.0731	1.8363	0	0	22.0913	548.591	0	0			0.2302	1.7024	0	0	60.6389	483.318	0	0		0.776724
AT3G51260	PAD1 (20S proteasome alpha subunit D1); peptidase 20S proteosomal alpha subunits. Interacts with SnRK, SKP1/ASK1 during proteasomal binding of an SCF ubiquitin ligase. Identical to Proteasome subunit alpha type 7-A (EC 3.4.25.1) (Proteasome subunit alpha	29.5	protein.degradation	0.6541	0	0	0.6225	197.673	0	0	173.602			0.4327	0	0.7602	0.5012	113.981	0	188.639	141.862		0.77794
AT2G34420	LHB1B2 (Photosystem II light harvesting complex gene 1.5); chlorophyll binding Photosystem II type I chlorophyll a/b-binding protein similar to CAB1 (CHLOROPHYLL A/B BINDING PROTEIN 1), chlorophyll binding [Arabidopsis thaliana] (TAIR:AT1G29930	1.1.1.01	PS.lightreaction.photosystem II.LHC-II	1.5187	8.3791	0	0	458.96	2503.24	0	0			9.2248	4.6996	0	0	2429.98	1334.23	0	0		0.778339
AT2G33450	50S ribosomal protein L28, chloroplast (CL28) Identical to 50S ribosomal protein L28, chloroplast precursor (CL28) (RPL28) [Arabidopsis Thaliana] (GB:O22795;GB:Q8VY79); similar to 50S ribosomal protein L28, chloroplast precursor (CL28) (GB:P30956); conta	29.2.1.1	protein.synthesis.mito/plastid ribosomal protein.plastid	1.2939	0.777	0	1.1284	391.024	232.127	0	314.687			2.7344	1.3495	0	0	720.292	383.128	0	0		0.781414
ATCG00900	encodes a chloroplast ribosomal protein S7, a constituent of the small subunit of the ribosomal complex Identical to Chloroplast 30S ribosomal protein S7 (rps7-B) [Arabidopsis Thaliana] (GB:P61841;GB:P56800;GB:Q9XQ95); similar to ribosomal protein S7 [Eu	29.2.1.1	protein.synthesis.mito/plastid ribosomal protein.plastid	9.3942	4.8612	0	0	2838.98	1452.27	0	0			3.6743	16.1233	0	0	967.879	4577.47	0	0		0.781904
AT3G23700	S1 RNA-binding domain-containing protein similar to RPS1 (ribosomal protein S1), RNA binding [Arabidopsis thaliana] (TAIR:AT5G30510.1); similar to putative ribosomal S1 protein (with alternative splicing) [Oryza sativa (japonica cultivar-group)] (GB:AAS0	35.1.14	not assigned.no ontology.S RNA-binding domain-containing protein	0.3652	0.4587	1.1766	0.8994	110.366	137.036	260.758	250.824			0.8998	0.83	0.7273	0	237.024	235.64	180.475	0		0.782601
AT1G69200	pfkB-type carbohydrate kinase family protein similar to pfkB-type carbohydrate kinase family protein [Arabidopsis thaliana] (TAIR:AT3G54090.1); similar to putative kinase [Oryza sativa (japonica cultivar-group)] (GB:AAT81682.1); contains InterPro domain	2.2.1.01	major CHO metabolism.degradation.sucrose.fructokinase	0	0.8258	0	0.2057	0	246.706	0	57.3655			0.2966	0.3404	0.2633	0	78.1299	96.6409	65.3364	0		0.786939
AT3G25920	RPL15 (ribosomal protein L15) encodes a plastid ribosomal protein CL15, a constituent of the large subunit of the ribosomal complex Identical to 50S ribosomal protein L15, chloroplast precursor (CL15) (RPL15) [Arabidopsis Thaliana] (GB:P25873;GB:Q9LU99);	29.2.1.1	protein.synthesis.mito/plastid ribosomal protein.plastid	8.6717	32.9263	0.9765	0.1598	2620.64	9836.67	216.412	44.5649			17.9358	23.4655	0.2642	0	4724.62	6661.94	65.5598	0		0.789514
AT2G24820	TIC55 (TRANSLOCON AT THE INNER ENVELOPE MEMBRANE OF CHLOROPLASTS 55); oxidoreductase similar to ACD1 (ACCELERATED CELL DEATH 1, PHEOPHORBIDE A OXYGENASE) [Arabidopsis thaliana] (TAIR:AT3G44880.1); similar to Rieske iron-sulfur protein Tic55 [Pisum sativu	29.3.3	protein.targeting.chloroplast	1.1974	0.7419	0	0.2056	361.862	221.641	0	57.3376			0.6814	1.3354	0	0	179.493	379.125	0	0		0.789639
AT2G43030	ribosomal protein L3 family protein Identical to 50S ribosomal protein L3-1, chloroplast precursor (RPL3A) [Arabidopsis Thaliana] (GB:Q9SKX4;GB:Q8LEQ9); similar to RPL3P (ribosomal protein large subunit 3P), structural constituent of ribosome [Arabidopsi	29.2.1.99	protein.synthesis.mito/plastid ribosomal protein.unknown	8.1319	6.6404	2.2875	7.1027	2457.51	1983.81	506.956	1980.8			10.4501	9.0544	2.827	4.332	2752.75	2570.58	701.505	1226.15		0.799764
AT2G05100	LHCB2.1 (Photosystem II light harvesting complex gene 2.1); chlorophyll binding Lhcb2.1 protein encoding a subunit of the light harvesting complex II. Member of a gene family with high degree of sequence similarity. Initially LHCB2.3 was considered as a s	1.1.1.01	PS.lightreaction.photosystem II.LHC-II	55.6826	31.2218	98.3497	61.9556	16827.6	9327.46	21796.3	17278.1			60.1357	33.1699	108.344	52.3971	15840.9	9417.06	26884.9	14830.8		0.807068
AT5G14320	30S ribosomal protein S13, chloroplast (CS13) Identical to 30S ribosomal protein S13, chloroplast precursor (CS13) (RPS13) [Arabidopsis Thaliana] (GB:P42732;GB:Q9LY97); similar to 30S ribosomal protein S13, chloroplast, putative [Arabidopsis thaliana] (T	29.2.1.1	protein.synthesis.mito/plastid ribosomal protein.plastid	1.9109	0.7014	2.0347	0	577.486	209.542	450.93	0			0.2907	4.9942	0	0.4954	76.5758	1417.87	0	140.221		0.819012
AT3G47470	LHCA4 (Photosystem I light harvesting complex gene 4); chlorophyll binding Encodes a chlorophyll a/b-binding protein that is more similar to the PSI Cab proteins than the PSII cab proteins. The predicted protein is about 20 amino acids shorter than most k	1.1.2.01	PS.lightreaction.photosystem I.LHC-I	59.3509	60.9727	108.845	80.6656	17936.2	18215.5	24122.3	22496			70.227	59.6195	103.972	73.3102	18499.1	16926.2	25800.1	20750.1		0.819997
ATCG01020	encodes a chloroplast ribosomal protein L32, a constituent of the large subunit of the ribosomal complex Identical to Chloroplast 50S ribosomal protein L32 (rpl32) [Arabidopsis Thaliana] (GB:P61847;GB:P42354); similar to ribosomal protein L32 [Coffea ara	29.2.1.1	protein.synthesis.mito/plastid ribosomal protein.plastid	0	1.0836	0	0	0	323.724	0	0			1.8539	0	0	0	488.352	0	0	0		0.821712
ATCG00720	Encodes the cytochrome b(6) subunit of the cytochrome b6f complex. Identical to Cytochrome b6 (petB) [Arabidopsis Thaliana] (GB:P56773); similar to cytochrome b (MTCYB) (COB) (CYTB) [Arabidopsis thaliana] (TAIR:AT2G07727.1); similar to cytochrome b6 [Spi	1.1.03	PS.lightreaction.cytochrome b6/f	3.1012	4.8075	3.8367	1.4728	937.202	1436.23	850.289	410.734			4.4989	5.3208	2.115	1.8918	1185.09	1510.6	524.826	535.466		0.822376
AT1G78900	VHA-A; ATP binding / hydrogen ion transporting ATP synthase, rotational mechanism Encodes catalytic subunit A of the vacuolar ATP synthase. Mutants are devoid of vacuolar ATPase activity as subunit A is encoded only by this gene and show strong defects i	34.1	transport.p- and v-ATPases	4.6483	0	1.8068	4.9035	1404.74	0	400.423	1367.48			2.6989	1.363	4.507	4.4333	710.94	386.961	1118.39	1254.83		0.824094
ATCG00740	RNA polymerase alpha subunit Identical to DNA-directed RNA polymerase alpha chain (EC 2.7.7.6) (PEP) (Plastid- encoded RNA polymerase subunit alpha) (RNA polymerase subunit alpha) (rpoA) [Arabidopsis Thaliana] (GB:P56762); similar to DNA-directed RNA pol	27.2	RNA.transcription	1.6368	2.3033	4.9309	6.6838	494.651	688.107	1092.79	1863.97			1.815	2.1485	7.2018	5.2248	478.105	609.967	1787.09	1478.86		0.829389
AT5G40950	50S ribosomal protein L27, chloroplast, putative (RPL27) Identical to 50S ribosomal protein L27, chloroplast precursor (CL27) (RPL27) [Arabidopsis Thaliana] (GB:Q9FLN4); similar to ribosomal protein L27 family protein [Arabidopsis thaliana] (TAIR:AT5G152	29.2.1.99	protein.synthesis.mito/plastid ribosomal protein.unknown	17.7495	22.8005	4.736	15.8757	5364.01	6811.61	1049.59	4427.4			23.7568	26.3143	5.534	10.7227	6257.98	7470.73	1373.23	3035.01		0.830182
AT3G48500	PDE312/PTAC10 (PIGMENT DEFECTIVE 312); RNA binding similar to B1065G12.12 [Oryza sativa (japonica cultivar-group)] (GB:BAB90530.1); similar to CONSTANS interacting protein 5 [Lycopersicon esculentum] (GB:AAS67373.1); contains InterPro domain Nucleic acid	35.2	not assigned.unknown	1.718	2.526	2.007	3.0558	519.19	754.638	444.791	852.2			1.9644	2.3025	3.0454	1.8441	517.459	653.688	755.699	521.964		0.833324
AT2G33040	ATP synthase gamma chain, mitochondrial (ATPC) Identical to ATP synthase gamma chain, mitochondrial precursor (EC 3.6.3.14) (ATPC) [Arabidopsis Thaliana] (GB:Q96250); similar to ATPC2 (ATP synthase gamma chain 2) [Arabidopsis thaliana] (TAIR:AT1G15700.1)	9.09	mitochondrial electron transport / ATP synthesis.F1-ATPase	1.4757	0.1716	0.5794	3.4115	445.966	51.2652	128.407	951.397			0.749	1.1147	1.6245	2.7774	197.3	316.468	403.111	786.131		0.83501
AT5G38410	ribulose bisphosphate carboxylase small chain 3B / RuBisCO small subunit 3B (RBCS-3B) (ATS3B) Identical to Ribulose bisphosphate carboxylase small chain 3B, chloroplast precursor (EC 4.1.1.39) (RuBisCO small subunit 3B) (RBCS-3B) [Arabidopsis Thaliana] (	1.3.02	PS.calvin cyle.rubisco small subunit	10.7437	3.0786	1.2689	2.8641	3246.81	919.726	281.214	798.738			9.5286	4.7822	4.7836	1.8463	2510.01	1357.68	1187.02	522.587		0.835577
AT5G64040	PSAN (photosystem I reaction center subunit PSI-N); calmodulin binding Encodes the only subunit of photosystem I located entirely in the thylakoid lumen. May be involved in the interaction between plastocyanin and the photosystem I complex. Identical to P	1.1.2.2	PS.lightreaction.photosystem I.PSI polypeptide subunits	12.416	5.8525	1.443	0.9921	3752.19	1748.42	319.798	276.676			12.0083	9.6273	1.6226	0.3167	3163.21	2733.23	402.639	89.6405		0.841135
AT3G20320	TGD2 (TRIGALACTOSYLDIACYLGLYCEROL2) Encodes a permease-like component of an ABC transporter involved in lipid transfer from ER to chloroplast. A phosphatidic acid-binding protein with a predicted mycobacterial cell entry domain. It is tethered to the inne	35.1	not assigned.no ontology	4.4506	5.409	0.964	0.7892	1345	1615.93	213.642	220.092			5.3238	6.1739	0.7091	0	1402.39	1752.79	175.959	0		0.849529
AT5G47030	ATP synthase delta' chain, mitochondrial Identical to ATP synthase delta' chain, mitochondrial precursor (EC 3.6.3.14) [Arabidopsis Thaliana] (GB:Q96252); similar to ATP synthase delta' chain, mitochondrial precursor (GB:Q40089); contains InterPro domain	9.09	mitochondrial electron transport / ATP synthesis.F1-ATPase	0	0	0	1.8514	0	0	0	516.317			0	0	0.5404	1.1588	0	0	134.097	327.993		0.85102
AT2G20260	PSAE-2 (photosystem I subunit E-2) Encodes subunit E of photosystem I. Identical to Photosystem I reaction center subunit IV B, chloroplast precursor (PSI-E B) (PSAE2) [Arabidopsis Thaliana] (GB:Q9S714); similar to PSAE-1 (PSA E1 KNOCKOUT) [Arabidopsis th	1.1.2.2	PS.lightreaction.photosystem I.PSI polypeptide subunits	16.5915	28.3067	35.8313	23.6095	5014.05	8456.58	7940.93	6584.2			21.082	26.4601	31.8667	25.8895	5553.39	7512.12	7907.55	7327.91		0.852908
AT2G18960	AHA1 (PLASMA MEMBRANE PROTON ATPASE); ATPase plasma membrane proton ATPase Identical to ATPase 1, plasma membrane-type (EC 3.6.3.6) (Proton pump 1) (AHA1) [Arabidopsis Thaliana] (GB:P20649;GB:O64626); similar to AHA3 (Arabidopsis H(+)-ATPase 3), ATPase [A	34.1.02	transport.p- and v-ATPases.H+-exporting ATPase	0.3554	0.5364	0	0.5686	107.404	160.249	0	158.571			0.3109	1.4556	0	0	81.8968	413.25	0	0		0.853904
ATMG00285	encodes subunit of mitochondrial NAD(P)H dehydrogenase that is trans-spliced from two precursors, NAD2A and NAD2B. similar to NADH2 dehydrogenase (ubiquinone) (EC 1.6.5.3) chain 2 - evening primrose mitochondrion (GB:A42491); similar to NADH dehydrogenas	9.1.2	mitochondrial electron transport / ATP synthesis.NADH-DH.localisation not clear	0	0	0	0.416	0	0	0	116.014			0	0.2958	0	0	0	83.9787	0	0		0.857899
AT1G26230	chaperonin, putative similar to chaperonin, putative [Arabidopsis thaliana] (TAIR:AT3G13470.1); similar to CPN60B (CHAPERONIN 60 BETA), ATP binding / protein binding / unfolded protein binding [Arabidopsis thaliana] (TAIR:AT1G55490.2); similar to ATP bin	29.6	protein.folding	0.698	0.5131	0.0976	1.2327	210.94	153.288	21.6301	343.775			0.9835	1.0387	0.6534	0.2997	259.072	294.891	162.138	84.8288		0.86289
AT4G17560	ribosomal protein L19 family protein Identical to 50S ribosomal protein L19-1, chloroplast precursor [Arabidopsis Thaliana] (GB:Q8W463;GB:O23597); similar to ribosomal protein L19 family protein [Arabidopsis thaliana] (TAIR:AT5G47190.1); similar to plast	29.2.1.99	protein.synthesis.mito/plastid ribosomal protein.unknown	0	0	0	1.333	0	0	0	371.746			0.4441	0	0	0.7534	116.984	0	0	213.247		0.866086
AT2G27730	Identical to Unknown mitochondrial protein At2g27730 [Arabidopsis Thaliana] (GB:Q9ZUX4;GB:Q8LBD1); similar to Os09g0568900 [Oryza sativa (japonica cultivar-group)] (GB:NP_001063974.1); similar to putative F1F0-ATPase inhibitor protein [Oryza sativa (jap	35.2	not assigned.unknown	0	0	0.1605	1.012	0	0	35.57	282.226			0	0	0.7878	0.5752	0	0	195.488	162.808		0.871039
AT5G08670	ATP synthase beta chain 1, mitochondrial Identical to ATP synthase subunit beta-1, mitochondrial precursor (EC 3.6.3.14) [Arabidopsis Thaliana] (GB:P83483;GB:Q8VX26;GB:Q9C5A8;GB:Q9C5B0); Identical to ATP synthase subunit beta-2, mitochondrial precursor (	9.09	mitochondrial electron transport / ATP synthesis.F1-ATPase	5.3606	4.4145	8.0784	22.9249	1620.01	1318.82	1790.33	6393.28			3.4365	9.0684	12.2104	17.8812	905.238	2574.55	3029.94	5061.19		0.877312
AT1G23310	GGT1 (ALANINE-2-OXOGLUTARATE AMINOTRANSFERASE 1) Identified by cloning the gene that corresponded to a purified protein having glyoxylate aminotransferase activity. Localized to the peroxisome and thought to be involved in photorespiration/ metabolic salv	1.2.3	PS.aminotransferases peroxisomal	3.1268	0.4335	0	0.9759	944.938	129.507	0	272.158			1.6606	2.1485	0.092	0.5032	437.433	609.967	22.8293	142.429		0.880272
AT1G23310	GGT1 (ALANINE-2-OXOGLUTARATE AMINOTRANSFERASE 1) Identified by cloning the gene that corresponded to a purified protein having glyoxylate aminotransferase activity. Localized to the peroxisome and thought to be involved in photorespiration/ metabolic salv	13.1.1.3.01	amino acid metabolism.synthesis.central amino acid metabolism.alanine.alanine aminotransferase	3.1268	0.4335	0	0.9759	944.938	129.507	0	272.158			1.6606	2.1485	0.092	0.5032	437.433	609.967	22.8293	142.429		0.880272
AT2G28000	CPN60A (chloroplast / 60 kDa chaperonin alpha subunit); ATP binding / protein binding / unfolded protein binding Encodes chaperonin-60 alpha, a molecular chaperone involved in Rubisco folding. Mutants display aberrant chloroplast and embryo development.	1.3.013	PS.calvin cyle.rubisco interacting	39.6004	42.7847	58.563	68.5882	11967.5	12781.9	12978.7	19127.8			42.7782	45.1864	49.7686	71.242	11268.6	12828.6	12349.8	20164.7		0.889136
AT2G01110	APG2 (ALBINO AND PALE GREEN 2) mutant is Albino and pale green; Chloroplast Protein Translocation (tatC) similar to TatC [Pisum sativum] (GB:AAK93948.1); contains InterPro domain Sec-independent periplasmic protein translocase; (InterPro:IPR002033)	35.1	not assigned.no ontology	0.2077	0.8386	0	0	62.7682	250.53	0	0			0.1757	0.9282	0	0	46.2826	263.519	0	0		0.894069
AT5G14320	30S ribosomal protein S13, chloroplast (CS13) Identical to 30S ribosomal protein S13, chloroplast precursor (CS13) (RPS13) [Arabidopsis Thaliana] (GB:P42732;GB:Q9LY97); similar to 30S ribosomal protein S13, chloroplast, putative [Arabidopsis thaliana] (T	29.2.1.1	protein.synthesis.mito/plastid ribosomal protein.plastid	19.8607	6.8134	14.2161	23.4038	6002.02	2035.49	3150.57	6526.84			23.2452	10.5943	10.8065	21.5115	6123.22	3007.76	2681.57	6088.73		0.898813
AT3G50820	PSBO-2/PSBO2 (PHOTOSYSTEM II SUBUNIT O-2); oxygen evolving Encodes a protein which is an extrinsic subunit of photosystem II and which has been proposed to play a central role in stabilization of the catalytic manganese cluster. In <i>Arabidopsis thaliana	1.1.1.2	PS.lightreaction.photosystem II.PSII polypeptide subunits	16.2583	18.8133	21.8248	10.6436	4913.36	5620.44	4836.81	2968.28			17.5303	16.2002	21.4834	14.2868	4617.81	4599.3	5330.99	4043.82		0.89886
ATMG00070	NADH dehydrogenase subunit 9 similar to NADH dehydrogenase subunit 9 [Brassica oleracea var. botrytis] (GB:ABB54699.1); contains InterPro domain NADH dehydrogenase (ubiquinone), 30 kDa subunit; (InterPro:IPR001268); contains InterPro domain Bacterial ent	9.1.2	mitochondrial electron transport / ATP synthesis.NADH-DH.localisation not clear	0	0	0.8239	5.0888	0	0	182.593	1419.16			0.0819	1.2292	2.4807	1.5711	21.574	348.975	615.572	444.693		0.903119
AT4G12800	PSAL (photosystem I subunit L) Encodes subunit L of photosystem I reaction center. Identical to Photosystem I reaction center subunit XI, chloroplast precursor (PSI- L) (PSI subunit V) (PSAL) [Arabidopsis Thaliana] (GB:Q9SUI4;GB:Q9ST32;GB:Q9SU06); similar	1.1.2.2	PS.lightreaction.photosystem I.PSI polypeptide subunits	67.0099	68.2371	87.114	69.7533	20250.8	20385.7	19306.2	19452.8			74.7064	64.2381	85.3278	70.2132	19679.1	18237.4	21173.6	19873.5		0.906378
AT4G34620	SSR16 (ribosomal protein S16); structural constituent of ribosome Encodes ribosomal protein S16, has embryo-defective lethal mutant phenotype similar to ribosomal protein S16 family protein [Arabidopsis thaliana] (TAIR:AT5G56940.1); similar to Ribosomal p	29.2.2	protein.synthesis.misc ribososomal protein	0	1.2708	1.5878	0	0	379.649	351.888	0			0.078	2.3335	0.044	0.364	20.5466	662.489	10.9184	103.029		0.908569
AT2G44640	similar to PDE320 (PIGMENT DEFECTIVE 320) [Arabidopsis thaliana] (TAIR:AT3G06960.1); similar to Os01g0251000 [Oryza sativa (japonica cultivar-group)] (GB:NP_001042598.1); similar to unknown protein [Oryza sativa (japonica cultivar-group)] (GB:BAD81221.1	35.2	not assigned.unknown	0.9978	1.0694	0.8041	0.4474	301.541	319.481	178.205	124.771			0.7318	1.5341	1.3383	0	192.77	435.537	332.092	0		0.908868
AT1G74470	geranylgeranyl reductase Encodes for a multifunctional protein with geranylgeranyl reductase activity shown to catalyze the reduction of prenylated geranylgeranyl-chlorophyll a to phytyl-chlorophyll a (chlorophyll a) and free geranylgeranyl pyrophosphate	16.1.1	secondary metabolism.isoprenoids.non-mevalonate pathway	7.126	6.8093	10.0773	9.2991	2153.52	2034.27	2233.33	2593.33			6.0896	7.5161	10.9197	9.4345	1604.11	2133.85	2709.66	2670.39		0.910723
AT1G52230	photosystem I reaction center subunit VI, chloroplast, putative / PSI-H, putative (PSAH2) Identical to Photosystem I reaction center subunit VI-2, chloroplast precursor (PSI-H1) (PSAH2) [Arabidopsis Thaliana] (GB:Q9SUI6); similar to PSAH-1 (photosystem I	1.1.2.2	PS.lightreaction.photosystem I.PSI polypeptide subunits	24.4406	11.322	54.8258	35.204	7386.1	3382.43	12150.5	9817.67			21.8281	22.5479	44.7813	35.2353	5749.93	6401.43	11112.2	9973.2		0.911406
AT1G04630	MEE4 (maternal effect embryo arrest 4) similar to unknown protein [Arabidopsis thaliana] (TAIR:AT2G33220.1); similar to F6 [Gossypium hirsutum] (GB:CAC84110.1); contains InterPro domain GRIM-19; (InterPro:IPR009346)	35.2	not assigned.unknown	0	0	0	1.3311	0	0	0	371.216			0.2496	0	0.7222	0.2815	65.7493	0	179.21	79.6773		0.914968
ATCG00420	Encodes NADH dehydrogenase subunit J. Its transcription is increased upon sulfur depletion. Identical to NAD(P)H-quinone oxidoreductase chain J, chloroplast (EC 1.6.5.-) (NAD(P)H dehydrogenase, chain J) (NADH-plastoquinone oxidoreductase subunit J) (ndh	1.1.06	PS.lightreaction.NADH DH	0.425	1.1008	0	0	128.438	328.862	0	0			0.2365	1.3033	0.1468	0	62.2985	370.012	36.4276	0		0.915383
AT5G51100	FSD2 (FE SUPEROXIDE DISMUTASE 2); iron superoxide dismutase Fe superoxide dismutase whose mRNA levels are increased in response to exposure to UV-B. similar to FSD1 (FE SUPEROXIDE DISMUTASE 1), iron superoxide dismutase [Arabidopsis thaliana] (TAIR:AT4G25	21.6	redox.dismutases and catalases	1.4775	2.0153	1.4857	2.4417	446.51	602.067	329.261	680.94			1.822	1.9816	2.78	0.9128	479.949	562.584	689.842	258.364		0.92241
AT5G38430	ribulose bisphosphate carboxylase small chain 1B / RuBisCO small subunit 1B (RBCS-1B) (ATS1B) Identical to Ribulose bisphosphate carboxylase small chain 1B, chloroplast precursor (EC 4.1.1.39) (RuBisCO small subunit 1B) (RBCS-1B) [Arabidopsis Thaliana] (	1.3.02	PS.calvin cyle.rubisco small subunit	7.534	7.9175	9.7909	7.3447	2276.82	2365.34	2169.86	2048.29			7.7961	12.7487	6.1636	6.4711	2053.64	3619.4	1529.46	1831.62		0.923312
AT1G74850	PTAC2 (PLASTID TRANSCRIPTIONALLY ACTIVE2); binding Present in transcriptionally active plastid chromosomes. Involved in plastid gene expression. similar to pentatricopeptide (PPR) repeat-containing protein [Arabidopsis thaliana] (TAIR:AT5G02860.1); simila	27.3	RNA.regulation of transcription	1.8434	2.0363	1.0682	1.6343	557.087	608.341	236.734	455.773			2.4311	2.2658	1.4608	0.8391	640.397	643.269	362.489	237.504		0.938828
AT4G20130	PTAC14 (PLASTID TRANSCRIPTIONALLY ACTIVE14) similar to SET domain-containing protein [Arabidopsis thaliana] (TAIR:AT1G24610.1); similar to Os05g0587200 [Oryza sativa (japonica cultivar-group)] (GB:NP_001056468.1); similar to Ribulose-1,5 bisphosphate car	1.3.013	PS.calvin cyle.rubisco interacting	2.2709	2.2348	1.8955	3.1608	686.28	667.643	420.081	881.482			2.2282	2.3597	2.8613	2.5428	586.949	669.928	710.016	719.728		0.942822
AT3G16140	PSAH-1 (photosystem I subunit H-1) Encodes subunit H of photosystem I reaction center subunit VI. Identical to Photosystem I reaction center subunit VI-1, chloroplast precursor (PSI-H1) (PSAH1) [Arabidopsis Thaliana] (GB:Q9SUI7;GB:Q42295); similar to phot	1.1.2.2	PS.lightreaction.photosystem I.PSI polypeptide subunits	5.7417	28.2525	0	0	1735.18	8440.38	0	0			11.952	22.1319	2.1933	0	3148.38	6283.33	544.255	0		0.951799
AT4G28750	PSAE-1 (PSA E1 KNOCKOUT) mutant has Decreased effective quantum yield of photosystem II; Pale green plants; Reduced growth rate; Subunit E of Photosystem I Identical to Photosystem I reaction center subunit IV A, chloroplast precursor (PSI-E A) (PSAE1) [A	1.1.2.2	PS.lightreaction.photosystem I.PSI polypeptide subunits	49.9807	50.6824	51.344	40.849	15104.5	15141.3	11378.9	11391.9			54.0923	45.3021	56.6054	40.9332	14248.9	12861.4	14046.3	11586		0.951801
AT1G55670	PSAG Encodes subunit G of photosystem I, an 11-kDa membrane protein that plays an important role in electron transport between plastocyanin and PSI and is involved in the stability of the PSI complex. PSI-G subunit is bound to PSI-B and is in contact w	1.1.2.2	PS.lightreaction.photosystem I.PSI polypeptide subunits	37.2188	15.8797	44.0159	38.9767	11247.7	4744.03	9754.8	10869.8			42.1585	19.4258	43.1352	33.2561	11105.3	5515.06	10703.8	9412.99		0.959696
AT4G09040	RNA recognition motif (RRM)-containing protein similar to 33 kDa ribonucleoprotein, chloroplast, putative / RNA-binding protein cp33, putative [Arabidopsis thaliana] (TAIR:AT2G35410.1); similar to Os08g0483200 [Oryza sativa (japonica cultivar-group)] (GB	27.4	RNA.RNA binding	0	0	1.0926	1.4197	0	0	242.142	395.925			0.8031	0.3815	0.8401	0.3141	211.551	108.309	208.466	88.9046		0.965969
AT5G47890	NADH-ubiquinone oxidoreductase B8 subunit, putative similar to Mitochondrial ribosome [Medicago truncatula] (GB:ABE92961.1); contains InterPro domain Mitochondrial ribosome; (InterPro:IPR007741)	9.1.2	mitochondrial electron transport / ATP synthesis.NADH-DH.localisation not clear	0	0	0.1427	0.9966	0	0	31.6252	277.931			0	0.1792	0.5756	0.3713	0	50.8756	142.832	105.095		0.967668
AT1G21600	PTAC6 (PLASTID TRANSCRIPTIONALLY ACTIVE6) Present in transcriptionally active plastid chromosomes. Involved in plastid gene expression. similar to expressed protein [Oryza sativa (japonica cultivar-group)] (GB:ABA91155.1)	27.3	RNA.regulation of transcription	1.2392	1.0407	0	0	374.494	310.907	0	0			2.0753	0	0.4872	0	546.672	0	120.896	0		0.969761
AT5G35590	PAA1 (20S proteasome alpha subunit A1); peptidase Encodes 20S proteasome subunit PAA1 (PAA1). Identical to Proteasome subunit alpha type 6-A (EC 3.4.25.1) (Proteasome subunit alpha type 1) (20S proteasome alpha subunit A-1) (Proteasome component 1) (PAA1)	29.5.11.20	protein.degradation.ubiquitin.proteasom	0.255	0	0	0.7748	77.0626	0	0	216.076			1.0139	0	0	0.1192	267.08	0	0	33.739		0.981433
AT5G13720	structural constituent of ribosome similar to unknown protein [Arabidopsis thaliana] (TAIR:AT4G19390.1); similar to Os07g0656700 [Oryza sativa (japonica cultivar-group)] (GB:NP_001060506.1); similar to Os07g0656600 [Oryza sativa (japonica cultivar-group)	35.2	not assigned.unknown	1.0745	0.7048	0	0	324.72	210.558	0	0			0	1.8401	0	0	0	522.411	0	0		0.981807
ATCG00340	Encodes the D1 subunit of photosystem I and II reaction centers. Identical to Photosystem I P700 chlorophyll a apoprotein A2 (PsaB) (PSI-B) (psaB) [Arabidopsis Thaliana] (GB:P56767); similar to photosystem I P700 apoprotein A2 [Ranunculus macranthus] (G	1.1.2.2	PS.lightreaction.photosystem I.PSI polypeptide subunits	96.9958	98.1466	148.282	110.468	29312.7	29321.1	32862.2	30807.2			116.555	89.9347	138.621	112.322	30702.7	25532.8	34398	31792.4		0.982361
AT2G34640	PTAC12 (PLASTID TRANSCRIPTIONALLY ACTIVE12) Present in transcriptionally active plastid chromosomes. Involved in plastid gene expression. similar to hypothetical protein MtrDRAFT_AC144478g3v1 [Medicago truncatula] (GB:ABE93314.1)	27.3	RNA.regulation of transcription	2.7755	1.6032	1.2658	1.8635	838.773	478.953	280.526	519.692			1.8814	2.2462	2.1644	1.6123	495.596	637.705	537.084	456.354		0.987864
AT5G63510	GAMMA CAL1 (GAMMA CARBONIC ANHYDRASE LIKE 1); carbonate dehydratase Encodes a mitochondrial gamma carbonic anhydrase-like protein. Component of the NADH dehydrogenase complex. Identical to Unknown mitochondrial protein At5g63510 [Arabidopsis Thaliana] (GB	35.1	not assigned.no ontology	0.2555	0	0.5194	0.9923	77.2137	0	115.109	276.732			0.1402	0.5912	0.5833	0.4318	36.9313	167.844	144.743	122.219		0.99269
AT5G08530	NADH-ubiquinone oxidoreductase 51 kDa subunit, mitochondrial, putative similar to NADH:ubiquinone oxidoreductase, NDUFV1/51kDa subunit (ISS) [Ostreococcus tauri] (GB:CAL57468.1); similar to NADH:ubiquinone oxidoreductase 51 kD subunit [Chlamydomonas rein	9.1.2	mitochondrial electron transport / ATP synthesis.NADH-DH.localisation not clear	0.6573	0	0.5617	2.012	198.64	0	124.484	561.105			0.5	0.3396	1.537	0.9585	131.709	96.4137	381.398	271.299		0.994637
AT1G01790	KEA1 (K EFFLUX ANTIPORTER 1); potassium:hydrogen antiporter K efflux antiporter KEA1 similar to KEA2 (K+ efflux antiporter), potassium:hydrogen antiporter [Arabidopsis thaliana] (TAIR:AT4G00630.1); similar to H0124B04.17 [Oryza sativa (indica cultivar-gro	34.15	transport.potassium	7.0041	9.2146	6.2933	1.6541	2116.68	2752.85	1394.72	461.294			8.1228	12.1189	2.2567	2.0633	2139.7	3440.6	559.988	584.008		0.99927
